# Supplementary material for: 2,2,7,7-Tetra­methyl-1,2,3,6,7,8-hexa­hydro­cinnolino[5,4,3-cde]cinnoline
Source: Acta Crystallogr Sect E Struct Rep Online. 2009 Jan 8;65(Pt 2):o238. doi: 10.1107/S1600536808043912 (PMC2968135; doi:10.1107/S1600536808043912)
Supplement: Supplementary file 1 [file e-65-0o238-sup1.cif]

##############################################################################
###                                                                        ###
###        Electronic paper (Acta Crystallographica Section E)             ###
###                                                                        ###
##############################################################################
#                                                                            #
# This CIF contains the data in a paper accepted for publication in Acta     #
# Crystallographica Section E. It conforms to the requirements of Notes      #
# for Authors for Section E, and has been peer reviewed under the auspices   #
# of the IUCr Commission on Journals.                                        #
#                                                                            #
# Full details of the Crystallographic Information File format               #
# are given in the paper "The Crystallographic Information File (CIF):       #
# a New Standard Archive File for Crystallography" by S. R. Hall, F. H.      #
# Allen and I. D. Brown [Acta Cryst. (1991), A47, 655-685].                  #
#                                                                            #
# The current version of the core CIF dictionary is obtainable from          #
# ftp://ftp.iucr.org/pub/cif_core.dic. The current version number is 2.4.    #
#                                                                            #
# Software is freely available for graphical display of the structure(s) in  #
# this CIF.  For information consult the CIF home page http://www.iucr.org/  #
# cif/home.html                                                              #
#                                                                            #
# This file may be used for bona fide research purposes within the           #
# scientific community so long as proper attribution is given to the journal # 
# article from which it was obtained.                                        #
#                                                                            #
##############################################################################
                                             
data_global
_audit_creation_method     'from SHELXL97 CIF and IUCr SHELXL97-template'
_journal_date_recd_electronic     2008-12-23
_journal_date_accepted     2008-12-25
_journal_name_full     'Acta Crystallographica, Section E'
_journal_year     2009
_journal_volume     65
_journal_issue      2
_journal_page_first     o238
_journal_page_last     o238
_journal_paper_category     QO
_journal_coeditor_code     HK2606
_publ_contact_author_name     'Shu-Jiang Tu'
_publ_contact_author_address
;
School of Chemistry and Chemical Engineering,
Xuzhou Normal University,
Xuzhou 221116
People's Republic of China
;
_publ_contact_author_email     laotu2001@263.net
_publ_contact_author_fax     ?
_publ_contact_author_phone     ?
_publ_section_title
;
2,2,7,7-Tetramethyl-1,2,3,6,7,8-hexahydrocinnolino[5,4,3-<i>cde</i>]cinnoline
;
loop_
    _publ_author_name
    _publ_author_address
    'Ju-Hua Peng'
;
Lianyungang Teachers' College,
Lianyungang 222006
People's Republic of China
;
    'Wen-Juan Hao'
;
School of Chemistry and Chemical Engineering,
Xuzhou Normal University,
Xuzhou 221116
People's Republic of China
;
    'Shu-Jiang Tu'
;
School of Chemistry and Chemical Engineering,
Xuzhou Normal University,
Xuzhou 221116
People's Republic of China
;
data_I
_chemical_name_systematic
;
2,2,7,7-Tetramethyl-1,2,3,6,7,8-hexahydrocinnolino[5,4,3-cde]cinnoline
;
_chemical_name_common     ?
_chemical_formula_moiety     'C16 H20 N4'
_chemical_formula_sum     'C16 H20 N4'
_chemical_formula_iupac     'C16 H20 N4'
_chemical_formula_weight     268.36
_chemical_melting_point     ?
_chemical_melting_point_gt     562
_chemical_melting_point_lt     563
_symmetry_cell_setting     monoclinic
_symmetry_space_group_name_H-M     'P 21/n'
_symmetry_space_group_name_Hall     '-P 2yn'
loop_
    _symmetry_equiv_pos_as_xyz
    'x, y, z'
    '-x+1/2, y+1/2, -z+1/2'
    '-x, -y, -z'
    'x-1/2, -y-1/2, z-1/2'
_cell_length_a     12.819(4)
_cell_length_b     8.441(3)
_cell_length_c     13.310(4)
_cell_angle_alpha     90.00
_cell_angle_beta     95.462(5)
_cell_angle_gamma     90.00
_cell_volume     1433.7(8)
_cell_formula_units_Z     4
_cell_measurement_reflns_used     1230
_cell_measurement_theta_min     2.319
_cell_measurement_theta_max     23.229
_cell_measurement_temperature     298(2)
_exptl_crystal_description     'block'
_exptl_crystal_colour     'pale yellow'
_exptl_crystal_size_max     0.33
_exptl_crystal_size_mid     0.28
_exptl_crystal_size_min     0.21
_exptl_crystal_density_diffrn     1.243
_exptl_crystal_density_meas     ?
_exptl_crystal_density_method     'not measured'
_exptl_crystal_F_000     576
_exptl_absorpt_coefficient_mu     0.077
_exptl_absorpt_correction_type     multi-scan
_exptl_absorpt_process_details     '(SADABS; Bruker, 1998)'
_exptl_absorpt_correction_T_min     0.9751
_exptl_absorpt_correction_T_max     0.9841
_exptl_special_details
;
;
_diffrn_ambient_temperature     298(2)
_diffrn_radiation_type     MoK\a
_diffrn_radiation_wavelength     0.71073
_diffrn_radiation_source     'fine-focus sealed tube'
_diffrn_radiation_monochromator     graphite
_diffrn_measurement_device_type     'Bruker SMART CCD area-detector'
_diffrn_measurement_method     '\f and \w'
_diffrn_detector_area_resol_mean     ?
_diffrn_reflns_number     7218
_diffrn_reflns_av_R_equivalents     0.0483
_diffrn_reflns_av_sigmaI/netI     0.1223
_diffrn_reflns_theta_min     2.11
_diffrn_reflns_theta_max     25.02
_diffrn_reflns_theta_full     25.02
_diffrn_measured_fraction_theta_max     0.997
_diffrn_measured_fraction_theta_full     0.997
_diffrn_reflns_limit_h_min     -15
_diffrn_reflns_limit_h_max     15
_diffrn_reflns_limit_k_min     -9
_diffrn_reflns_limit_k_max     10
_diffrn_reflns_limit_l_min     -15
_diffrn_reflns_limit_l_max     14
_diffrn_standards_number     ?
_diffrn_standards_interval_count     ?
_diffrn_standards_interval_time     ?
_diffrn_standards_decay_%     ?
_refine_special_details
;
Refinement of <i>F</i>^2^ against ALL reflections. The weighted <i>R</i>-factor
<i>wR</i> and goodness of fit <i>S</i> are based on <i>F</i>^2^, conventional
<i>R</i>-factors <i>R</i> are based on <i>F</i>, with <i>F</i> set to zero for
negative <i>F</i>^2^. The threshold expression of <i>F</i>^2^ >
\s(<i>F</i>^2^) is used only for calculating <i>R</i>-factors(gt) <i>etc</i>.
and is not relevant to the choice of reflections for refinement.
<i>R</i>-factors based on <i>F</i>^2^ are statistically about twice as large
as those based on <i>F</i>, and <i>R</i>- factors based on ALL data will be
even larger.
;
_reflns_number_total     2518
_reflns_number_gt     1416
_reflns_threshold_expression     I>2\s(I)
_refine_ls_structure_factor_coef     Fsqd
_refine_ls_matrix_type     full
_refine_ls_R_factor_all     0.1079
_refine_ls_R_factor_gt     0.0521
_refine_ls_wR_factor_gt     0.1342
_refine_ls_wR_factor_ref     0.1785
_refine_ls_goodness_of_fit_ref     1.044
_refine_ls_restrained_S_all     1.044
_refine_ls_number_reflns     2518
_refine_ls_number_parameters     185
_refine_ls_number_restraints     0
_refine_ls_hydrogen_treatment     constr
_refine_ls_weighting_scheme     calc
_refine_ls_weighting_details
                      'calc w=1/[\s^2^(Fo^2^)+0.3048P] where P=(Fo^2^+2Fc^2^)/3'
_atom_sites_solution_hydrogens     geom
_atom_sites_solution_primary     direct
_atom_sites_solution_secondary     difmap
_refine_ls_shift/su_max     0.000
_refine_ls_shift/su_mean     0.000
_refine_diff_density_max     0.176
_refine_diff_density_min     -0.201
_refine_ls_extinction_method     none
_refine_ls_extinction_coef     ?
loop_
    _atom_type_symbol
    _atom_type_description
    _atom_type_scat_dispersion_real
    _atom_type_scat_dispersion_imag
    _atom_type_scat_source
    'C' 'C' 0.0033 0.0016
                         'International Tables Vol C Tables 4.2.6.8 and 6.1.1.4'
    'H' 'H' 0.0000 0.0000
                         'International Tables Vol C Tables 4.2.6.8 and 6.1.1.4'
    'N' 'N' 0.0061 0.0033
                         'International Tables Vol C Tables 4.2.6.8 and 6.1.1.4'
_computing_data_collection     'SMART (Bruker, 1998)'
_computing_cell_refinement     'SAINT (Bruker, 1998)'
_computing_data_reduction     'SAINT (Bruker, 1998)'
_computing_structure_solution     'SHELXS97 (Sheldrick, 2008)'
_computing_structure_refinement     'SHELXL97 (Sheldrick, 2008)'
_computing_molecular_graphics     'SHELXTL (Sheldrick, 2008)'
_computing_publication_material     'SHELXTL (Sheldrick, 2008)'
loop_
    _atom_site_type_symbol
    _atom_site_label
    _atom_site_fract_x
    _atom_site_fract_y
    _atom_site_fract_z
    _atom_site_U_iso_or_equiv
    _atom_site_adp_type
    _atom_site_calc_flag
    _atom_site_refinement_flags
    _atom_site_occupancy
    _atom_site_disorder_assembly
    _atom_site_disorder_group
    N N1 1.11488(18) 0.2369(3) 0.00759(19) 0.0510(7) Uani d . 1 . .
    N N2 1.16426(18) 0.1239(3) -0.04672(19) 0.0513(7) Uani d . 1 . .
    N N3 0.50653(19) 0.2577(3) -0.08920(17) 0.0469(6) Uani d . 1 . .
    N N4 0.56253(19) 0.1517(3) -0.14224(17) 0.0470(6) Uani d . 1 . .
    C C1 1.0250(2) 0.2044(3) 0.04438(19) 0.0394(7) Uani d . 1 . .
    C C2 0.97626(18) 0.0553(3) 0.02796(18) 0.0350(7) Uani d . 1 . .
    C C3 1.1205(2) -0.0146(3) -0.06568(19) 0.0408(7) Uani d . 1 . .
    C C4 1.1709(2) -0.1336(3) -0.1275(2) 0.0522(8) Uani d . 1 . .
    H H4A 1.2463 -0.1185 -0.1187 0.063 Uiso calc R 1 . .
    H H4B 1.1479 -0.1161 -0.1982 0.063 Uiso calc R 1 . .
    C C5 0.9742(2) 0.3236(4) 0.1053(2) 0.0483(8) Uani d . 1 . .
    H H5A 0.9906 0.4287 0.0819 0.058 Uiso calc R 1 . .
    H H5B 1.0030 0.3146 0.1752 0.058 Uiso calc R 1 . .
    C C6 0.8543(2) 0.3047(3) 0.0998(2) 0.0456(7) Uani d . 1 . .
    C C7 0.8054(2) 0.3422(4) -0.0065(2) 0.0602(9) Uani d . 1 . .
    H H7A 0.8324 0.2704 -0.0536 0.090 Uiso calc R 1 . .
    H H7B 0.8224 0.4490 -0.0237 0.090 Uiso calc R 1 . .
    H H7C 0.7307 0.3308 -0.0091 0.090 Uiso calc R 1 . .
    C C8 0.8112(3) 0.4183(4) 0.1746(3) 0.0705(10) Uani d . 1 . .
    H H8A 0.7364 0.4078 0.1711 0.106 Uiso calc R 1 . .
    H H8B 0.8290 0.5251 0.1582 0.106 Uiso calc R 1 . .
    H H8C 0.8411 0.3935 0.2416 0.106 Uiso calc R 1 . .
    C C9 0.4617(2) 0.2110(3) -0.00971(19) 0.0380(7) Uani d . 1 . .
    C C10 0.47112(19) 0.0524(3) 0.02548(18) 0.0361(7) Uani d . 1 . .
    C C11 0.5739(2) 0.0028(3) -0.11235(19) 0.0386(7) Uani d . 1 . .
    C C12 0.6346(2) -0.1106(3) -0.1700(2) 0.0460(8) Uani d . 1 . .
    H H12A 0.7083 -0.1023 -0.1463 0.055 Uiso calc R 1 . .
    H H12B 0.6267 -0.0816 -0.2408 0.055 Uiso calc R 1 . .
    C C13 0.3987(2) 0.3244(3) 0.0462(2) 0.0443(7) Uani d . 1 . .
    H H13A 0.3267 0.3235 0.0162 0.053 Uiso calc R 1 . .
    H H13B 0.4261 0.4306 0.0394 0.053 Uiso calc R 1 . .
    C C14 0.4010(2) 0.2827(3) 0.1591(2) 0.0448(8) Uani d . 1 . .
    C C15 0.5115(3) 0.3042(4) 0.2106(2) 0.0646(10) Uani d . 1 . .
    H H15A 0.5326 0.4127 0.2047 0.097 Uiso calc R 1 . .
    H H15B 0.5590 0.2368 0.1790 0.097 Uiso calc R 1 . .
    H H15C 0.5124 0.2767 0.2807 0.097 Uiso calc R 1 . .
    C C16 0.3261(3) 0.3920(4) 0.2079(2) 0.0652(10) Uani d . 1 . .
    H H16A 0.3267 0.3663 0.2782 0.098 Uiso calc R 1 . .
    H H16B 0.2566 0.3788 0.1754 0.098 Uiso calc R 1 . .
    H H16C 0.3480 0.5000 0.2010 0.098 Uiso calc R 1 . .
loop_
    _atom_site_aniso_label
    _atom_site_aniso_U_11
    _atom_site_aniso_U_22
    _atom_site_aniso_U_33
    _atom_site_aniso_U_12
    _atom_site_aniso_U_13
    _atom_site_aniso_U_23
    N1 0.0418(15) 0.0440(15) 0.0675(17) -0.0085(12) 0.0070(13) -0.0044(13)
    N2 0.0442(14) 0.0409(15) 0.0702(17) -0.0060(12) 0.0122(12) -0.0011(13)
    N3 0.0583(16) 0.0392(14) 0.0445(14) -0.0001(12) 0.0117(12) 0.0062(11)
    N4 0.0593(16) 0.0392(15) 0.0442(14) -0.0027(12) 0.0133(12) 0.0036(11)
    C1 0.0385(16) 0.0370(17) 0.0416(16) -0.0029(13) -0.0025(13) 0.0016(13)
    C2 0.0322(15) 0.0314(15) 0.0402(16) -0.0019(11) -0.0026(12) 0.0033(11)
    C3 0.0413(16) 0.0387(17) 0.0424(16) -0.0017(14) 0.0045(13) 0.0057(13)
    C4 0.0490(18) 0.050(2) 0.0595(19) 0.0021(15) 0.0164(15) 0.0029(15)
    C5 0.0491(18) 0.0458(18) 0.0488(17) -0.0039(15) -0.0014(14) -0.0070(14)
    C6 0.0457(17) 0.0406(17) 0.0507(17) 0.0024(14) 0.0067(14) -0.0028(14)
    C7 0.055(2) 0.052(2) 0.071(2) 0.0062(16) -0.0062(16) 0.0042(17)
    C8 0.068(2) 0.061(2) 0.084(3) 0.0038(19) 0.0189(19) -0.0165(19)
    C9 0.0411(16) 0.0354(17) 0.0370(15) -0.0034(13) 0.0004(12) 0.0020(13)
    C10 0.0367(15) 0.0380(17) 0.0331(15) -0.0046(12) 0.0008(11) 0.0016(11)
    C11 0.0412(16) 0.0380(17) 0.0366(15) -0.0045(13) 0.0033(12) 0.0039(13)
    C12 0.0470(17) 0.0492(19) 0.0429(16) 0.0018(14) 0.0091(13) 0.0031(14)
    C13 0.0459(17) 0.0349(16) 0.0518(17) -0.0025(13) 0.0030(13) 0.0026(14)
    C14 0.0489(18) 0.0416(18) 0.0438(16) 0.0031(14) 0.0053(14) -0.0027(13)
    C15 0.064(2) 0.061(2) 0.065(2) -0.0014(18) -0.0099(17) -0.0108(18)
    C16 0.081(2) 0.060(2) 0.057(2) 0.0161(19) 0.0187(18) -0.0003(17)
_geom_special_details
;
All e.s.d.'s (except the e.s.d. in the dihedral angle between two l.s. planes)
are estimated using the full covariance matrix. The cell e.s.d.'s are taken
into account individually in the estimation of e.s.d.'s in distances, angles
and torsion angles; correlations between e.s.d.'s in cell parameters are only
used when they are defined by crystal symmetry. An approximate (isotropic)
treatment of cell e.s.d.'s is used for estimating e.s.d.'s involving l.s.
planes.
;
loop_
    _geom_bond_atom_site_label_1
    _geom_bond_atom_site_label_2
    _geom_bond_site_symmetry_2
    _geom_bond_distance
    _geom_bond_publ_flag
    N1 C1 . 1.322(3) ?
    N1 N2 . 1.386(3) ?
    N2 C3 . 1.311(3) ?
    N3 C9 . 1.312(3) ?
    N3 N4 . 1.382(3) ?
    N4 C11 . 1.323(4) ?
    C1 C2 . 1.413(3) ?
    C1 C5 . 1.482(4) ?
    C2 C2 3_755 1.371(5) ?
    C2 C3 3_755 1.423(3) ?
    C3 C2 3_755 1.423(3) ?
    C3 C4 . 1.485(4) ?
    C4 C6 3_755 1.533(4) ?
    C4 H4A . 0.9700 ?
    C4 H4B . 0.9700 ?
    C5 C6 . 1.540(4) ?
    C5 H5A . 0.9700 ?
    C5 H5B . 0.9700 ?
    C6 C8 . 1.524(4) ?
    C6 C7 . 1.525(4) ?
    C6 C4 3_755 1.533(4) ?
    C7 H7A . 0.9600 ?
    C7 H7B . 0.9600 ?
    C7 H7C . 0.9600 ?
    C8 H8A . 0.9600 ?
    C8 H8B . 0.9600 ?
    C8 H8C . 0.9600 ?
    C9 C10 . 1.420(4) ?
    C9 C13 . 1.495(4) ?
    C10 C10 3_655 1.373(5) ?
    C10 C11 3_655 1.419(3) ?
    C11 C10 3_655 1.419(3) ?
    C11 C12 . 1.491(4) ?
    C12 C14 3_655 1.534(4) ?
    C12 H12A . 0.9700 ?
    C12 H12B . 0.9700 ?
    C13 C14 . 1.541(4) ?
    C13 H13A . 0.9700 ?
    C13 H13B . 0.9700 ?
    C14 C16 . 1.521(4) ?
    C14 C15 . 1.525(4) ?
    C14 C12 3_655 1.534(4) ?
    C15 H15A . 0.9600 ?
    C15 H15B . 0.9600 ?
    C15 H15C . 0.9600 ?
    C16 H16A . 0.9600 ?
    C16 H16B . 0.9600 ?
    C16 H16C . 0.9600 ?
loop_
    _geom_angle_atom_site_label_1
    _geom_angle_atom_site_label_2
    _geom_angle_atom_site_label_3
    _geom_angle_site_symmetry_1
    _geom_angle_site_symmetry_3
    _geom_angle
    _geom_angle_publ_flag
    C1 N1 N2 . . 120.5(2) ?
    C3 N2 N1 . . 120.4(2) ?
    C9 N3 N4 . . 120.4(2) ?
    C11 N4 N3 . . 120.6(2) ?
    N1 C1 C2 . . 121.0(2) ?
    N1 C1 C5 . . 120.4(2) ?
    C2 C1 C5 . . 118.6(2) ?
    C2 C2 C1 3_755 . 118.5(3) ?
    C2 C2 C3 3_755 3_755 118.3(3) ?
    C1 C2 C3 . 3_755 123.2(2) ?
    N2 C3 C2 . 3_755 121.2(2) ?
    N2 C3 C4 . . 120.5(2) ?
    C2 C3 C4 3_755 . 118.2(2) ?
    C3 C4 C6 . 3_755 113.0(2) ?
    C3 C4 H4A . . 109.0 ?
    C6 C4 H4A 3_755 . 109.0 ?
    C3 C4 H4B . . 109.0 ?
    C6 C4 H4B 3_755 . 109.0 ?
    H4A C4 H4B . . 107.8 ?
    C1 C5 C6 . . 113.1(2) ?
    C1 C5 H5A . . 109.0 ?
    C6 C5 H5A . . 109.0 ?
    C1 C5 H5B . . 109.0 ?
    C6 C5 H5B . . 109.0 ?
    H5A C5 H5B . . 107.8 ?
    C8 C6 C7 . . 109.5(3) ?
    C8 C6 C4 . 3_755 109.7(2) ?
    C7 C6 C4 . 3_755 110.0(2) ?
    C8 C6 C5 . . 109.0(2) ?
    C7 C6 C5 . . 110.1(2) ?
    C4 C6 C5 3_755 . 108.6(2) ?
    C6 C7 H7A . . 109.5 ?
    C6 C7 H7B . . 109.5 ?
    H7A C7 H7B . . 109.5 ?
    C6 C7 H7C . . 109.5 ?
    H7A C7 H7C . . 109.5 ?
    H7B C7 H7C . . 109.5 ?
    C6 C8 H8A . . 109.5 ?
    C6 C8 H8B . . 109.5 ?
    H8A C8 H8B . . 109.5 ?
    C6 C8 H8C . . 109.5 ?
    H8A C8 H8C . . 109.5 ?
    H8B C8 H8C . . 109.5 ?
    N3 C9 C10 . . 121.3(2) ?
    N3 C9 C13 . . 120.5(2) ?
    C10 C9 C13 . . 118.2(2) ?
    C10 C10 C11 3_655 3_655 118.1(3) ?
    C10 C10 C9 3_655 . 118.5(3) ?
    C11 C10 C9 3_655 . 123.4(2) ?
    N4 C11 C10 . 3_655 121.0(2) ?
    N4 C11 C12 . . 120.2(2) ?
    C10 C11 C12 3_655 . 118.8(2) ?
    C11 C12 C14 . 3_655 112.6(2) ?
    C11 C12 H12A . . 109.1 ?
    C14 C12 H12A 3_655 . 109.1 ?
    C11 C12 H12B . . 109.1 ?
    C14 C12 H12B 3_655 . 109.1 ?
    H12A C12 H12B . . 107.8 ?
    C9 C13 C14 . . 112.2(2) ?
    C9 C13 H13A . . 109.2 ?
    C14 C13 H13A . . 109.2 ?
    C9 C13 H13B . . 109.2 ?
    C14 C13 H13B . . 109.2 ?
    H13A C13 H13B . . 107.9 ?
    C16 C14 C15 . . 109.4(3) ?
    C16 C14 C12 . 3_655 109.2(2) ?
    C15 C14 C12 . 3_655 110.0(2) ?
    C16 C14 C13 . . 108.9(2) ?
    C15 C14 C13 . . 110.0(2) ?
    C12 C14 C13 3_655 . 109.3(2) ?
    C14 C15 H15A . . 109.5 ?
    C14 C15 H15B . . 109.5 ?
    H15A C15 H15B . . 109.5 ?
    C14 C15 H15C . . 109.5 ?
    H15A C15 H15C . . 109.5 ?
    H15B C15 H15C . . 109.5 ?
    C14 C16 H16A . . 109.5 ?
    C14 C16 H16B . . 109.5 ?
    H16A C16 H16B . . 109.5 ?
    C14 C16 H16C . . 109.5 ?
    H16A C16 H16C . . 109.5 ?
    H16B C16 H16C . . 109.5 ?
