# Supplementary material for: 2,2,7,7-Tetra­methyl-1,2,3,6,7,8-hexa­hydro­cinnolino[5,4,3-cde]cinnoline
Source: Acta Crystallogr Sect E Struct Rep Online. 2009 Jan 8;65(Pt 2):o238. doi: 10.1107/S1600536808043912 (PMC2968135; doi:10.1107/S1600536808043912)
Supplement: Supplementary file 2 [file e-65-0o238-Isup2.hkl]

# 
# h,k,l, Fc-squared, Fo-squared, sigma(Fo-squared) and status flag 
# 
data_I
_shelx_title ' 041203d in P2(1)/n' 
_shelx_refln_list_code          4 
_shelx_F_calc_maximum      211.45 
_exptl_crystal_F_000       576.00 
_reflns_d_resolution_high  0.8402 
 
loop_ 
 _symmetry_equiv_pos_as_xyz 
 'x, y, z' 
 '-x+1/2, y+1/2, -z+1/2' 
 '-x, -y, -z' 
 'x-1/2, -y-1/2, z-1/2' 
 
_cell_length_a    12.8188 
_cell_length_b     8.4412 
_cell_length_c    13.3104 
_cell_angle_alpha  90.000 
_cell_angle_beta   95.462 
_cell_angle_gamma  90.000 
 
_shelx_F_squared_multiplier     1.000 
 
loop_ 
 _refln_index_h 
 _refln_index_k 
 _refln_index_l 
 _refln_F_squared_calc 
 _refln_F_squared_meas 
 _refln_F_squared_sigma 
 _refln_observed_status 
   2   0   0    11374.14    11340.17   1319.91 o 
   4   0   0      165.50      145.01     17.71 o 
   6   0   0     4181.31     4058.08    473.87 o 
   8   0   0       94.91      113.43     15.63 o 
  10   0   0       40.19        9.97     12.51 o 
  12   0   0        1.00       -0.98      5.06 o 
  14   0   0       98.31       89.91     21.43 o 
   1   1   0       53.77       51.76      7.00 o 
   2   1   0     5506.18     5004.87    481.76 o 
   3   1   0      516.65      483.68     46.98 o 
   4   1   0     1453.11     1389.76    134.14 o 
   5   1   0        2.23       -1.80      1.80 o 
   6   1   0        0.20       -1.53      2.30 o 
   7   1   0      531.43      539.66     52.88 o 
   8   1   0       10.91        9.00      4.38 o 
   9   1   0       50.47       54.28      7.83 o 
  10   1   0        2.13        3.71      4.40 o 
  11   1   0       45.39       28.01      6.35 o 
  12   1   0       25.09       36.29      6.85 o 
  13   1   0        0.54       -2.85      4.52 o 
  14   1   0        0.00       -5.55      5.55 o 
  15   1   0       48.07       61.82     10.25 o 
   0   2   0     5521.83     5454.26    933.61 o 
   1   2   0      660.79      638.54     78.19 o 
   2   2   0     2646.45     2545.70    308.42 o 
   3   2   0      156.15      158.22     15.78 o 
   4   2   0      197.92      161.21     13.79 o 
   5   2   0      124.95      118.16     12.25 o 
   6   2   0      121.91      123.73     13.22 o 
   7   2   0      536.59      546.08     53.50 o 
   8   2   0      284.90      253.99     25.62 o 
   9   2   0      397.93      400.70     39.82 o 
  10   2   0       76.15       78.52     10.40 o 
  11   2   0       95.19      100.93     12.72 o 
  12   2   0        0.18        2.18      4.73 o 
  13   2   0        5.19        1.32      5.00 o 
  14   2   0        7.95       10.61      6.12 o 
   1   3   0       75.78       72.69      9.63 o 
   2   3   0     1395.93     1436.06    174.25 o 
   3   3   0       45.02       31.39      5.71 o 
   4   3   0      113.94      109.93      9.73 o 
   5   3   0        0.16       -1.56      1.56 o 
   6   3   0       75.57       89.97      8.43 o 
   7   3   0        0.00       -2.77      2.77 o 
   8   3   0      161.73      183.73     19.41 o 
   9   3   0        1.11       -1.93      3.63 o 
  10   3   0      224.60      197.84     21.38 o 
  11   3   0      273.63      275.70     28.64 o 
  12   3   0      153.45      170.53     19.45 o 
  13   3   0       38.38       36.79      7.97 o 
  14   3   0        0.05        6.65      6.77 o 
   0   4   0        5.75        0.85      2.21 o 
   1   4   0        1.03       -0.69      2.01 o 
   2   4   0     3090.47     3323.12    402.56 o 
   3   4   0        0.25       -2.43      2.43 o 
   4   4   0       99.16       93.43     10.44 o 
   5   4   0       34.92       36.27      4.29 o 
   6   4   0      315.57      308.01     30.65 o 
   7   4   0      365.00      348.55     34.66 o 
   8   4   0      525.34      494.52     48.60 o 
   9   4   0      469.80      462.99     45.82 o 
  10   4   0      110.93      158.31     20.96 o 
  11   4   0       65.28       63.95      9.70 o 
  12   4   0       22.26       21.08      9.92 o 
  13   4   0        1.11       -8.34      9.40 o 
   1   5   0       39.20       29.56      7.46 o 
   2   5   0        4.95        3.10      3.09 o 
   3   5   0       20.58       22.06      5.07 o 
   4   5   0      261.11      241.29     24.24 o 
   5   5   0      164.91      172.53     15.32 o 
   6   5   0      131.28      148.32     16.07 o 
   7   5   0       40.42       31.72      6.07 o 
   8   5   0       80.49       64.31     12.10 o 
   9   5   0      529.04      532.68     52.69 o 
  10   5   0        1.39       -6.33      6.81 o 
  11   5   0        4.62        1.55      5.35 o 
  12   5   0        6.54       -0.99      6.76 o 
  13   5   0       34.39       33.89      8.90 o 
   0   6   0       39.51       52.19      8.14 o 
   1   6   0        4.56        3.56      2.86 o 
   2   6   0        7.84        0.50      3.64 o 
   3   6   0        6.98       -3.20      3.20 o 
   4   6   0       36.58       39.70      7.63 o 
   5   6   0      140.39      155.50     14.45 o 
   6   6   0      118.22      120.63     17.98 o 
   7   6   0      284.35      264.80     26.92 o 
   8   6   0       47.42       36.32      8.84 o 
   9   6   0       81.07       93.02     18.55 o 
  10   6   0        3.49        0.31      5.21 o 
  11   6   0        4.56       -3.36      8.44 o 
  12   6   0        0.22       -7.72      7.72 o 
   1   7   0      106.59      130.19     14.20 o 
   2   7   0      109.66      157.75     31.05 o 
   3   7   0      271.03      236.67     30.29 o 
   4   7   0       42.00       43.17      6.66 o 
   5   7   0       22.91       24.54      5.41 o 
   6   7   0        1.48        0.09      4.11 o 
   7   7   0       45.95       35.06      6.91 o 
   8   7   0        4.39       -1.41      7.15 o 
   9   7   0       39.33       23.42     11.87 o 
  10   7   0       61.19       53.04     38.75 o 
   0   8   0        0.25       -5.99      5.99 o 
   1   8   0       48.72       50.26      7.40 o 
   2   8   0      132.51      158.98     17.20 o 
   3   8   0      107.13      145.34     29.93 o 
   4   8   0      196.96      221.56     42.98 o 
   5   8   0        3.14       -0.01      6.44 o 
   6   8   0        7.72        5.08      7.76 o 
   7   8   0        4.68       -5.51      6.79 o 
   8   8   0        6.99        0.75      7.53 o 
   9   8   0       34.62       31.08     10.20 o 
   2   9   0       57.75       87.47     18.92 o 
   3   9   0       12.01       26.64     12.73 o 
   4   9   0        8.07        9.66     10.77 o 
   5   9   0       26.09       22.82     16.72 o 
   6   9   0        1.06        8.12      7.26 o 
   0  10   0        4.66       24.70     11.17 o 
   1  10   0        0.63       10.69      9.54 o 
 -15   0   1        4.21        9.74     11.05 o 
 -13   0   1       99.80      114.81     17.45 o 
 -11   0   1       14.26        1.67      4.83 o 
  -9   0   1      130.55      172.40     22.63 o 
  -7   0   1      132.86      153.43     19.13 o 
  -5   0   1     2293.41     2232.11    260.58 o 
  -3   0   1     1993.49     1993.07    188.40 o 
  -1   0   1       68.19       53.07      7.83 o 
   1   0   1       41.04       18.76     13.73 o 
   3   0   1    16095.47    15809.85   1491.73 o 
   5   0   1      385.55      404.58     38.68 o 
   7   0   1     2600.63     2849.55    269.39 o 
   9   0   1       90.79      104.81     15.36 o 
  11   0   1        9.03        6.86      5.52 o 
  13   0   1        7.54        4.79      7.86 o 
  15   0   1        3.41       -6.31     10.22 o 
 -15   1   1       19.77       16.69      6.66 o 
 -14   1   1        2.98       -5.02      5.02 o 
 -13   1   1       19.41        6.94      5.92 o 
 -12   1   1        9.39        7.14      4.81 o 
 -11   1   1      136.50      162.52     18.35 o 
 -10   1   1      153.86      197.46     18.35 o 
  -9   1   1      179.24      203.24     17.90 o 
  -8   1   1        7.94       10.21      3.33 o 
  -7   1   1      397.39      404.94     34.14 o 
  -6   1   1      118.96      109.27      8.78 o 
  -5   1   1      394.78      381.28     28.34 o 
  -4   1   1     1027.35     1005.51     73.99 o 
  -3   1   1      934.59      916.41     67.34 o 
  -2   1   1     1051.61     1003.83     83.07 o 
  -1   1   1        5.08        4.68      0.95 o 
   0   1   1     4530.33     4463.24    422.89 o 
   1   1   1      107.40      119.15      8.97 o 
   2   1   1     4497.99     4294.55    354.70 o 
   3   1   1     4261.05     4252.40    409.71 o 
   4   1   1      598.83      620.65     60.23 o 
   5   1   1      182.53      208.52     20.74 o 
   6   1   1        0.06       -2.34      2.34 o 
   7   1   1      352.41      331.78     28.11 o 
   8   1   1       25.76       21.28      3.54 o 
   9   1   1       15.08        7.77      7.71 o 
  10   1   1       57.36       52.47      7.99 o 
  11   1   1       18.08       12.21      5.05 o 
  12   1   1       52.38       62.15     11.86 o 
  13   1   1       30.60       17.67      8.89 o 
  14   1   1        9.56        1.39      5.53 o 
 -14   2   1        0.15        0.25      5.73 o 
 -13   2   1       13.86        7.60      5.37 o 
 -12   2   1       23.42       16.99      5.55 o 
 -11   2   1        3.31       -0.24      4.15 o 
 -10   2   1       53.86       59.69      8.70 o 
  -9   2   1      146.77      190.75     20.16 o 
  -8   2   1      269.46      245.70     24.82 o 
  -7   2   1      112.30      132.09     14.18 o 
  -6   2   1       16.61       11.56      3.35 o 
  -5   2   1       44.90       37.38      4.03 o 
  -4   2   1        0.50       -1.33      1.33 o 
  -3   2   1      333.91      339.44     28.40 o 
  -2   2   1     3932.55     3981.33    385.14 o 
  -1   2   1        3.35       -1.25      2.60 o 
   0   2   1     3363.65     3264.95    310.06 o 
   1   2   1      173.97      157.90     19.59 o 
   2   2   1     1006.00      983.19     95.05 o 
   3   2   1      343.00      322.42     31.49 o 
   4   2   1      660.19      637.36     61.91 o 
   5   2   1       18.95       14.34      3.10 o 
   6   2   1        9.86       15.11      3.38 o 
   7   2   1       38.58       45.51      6.69 o 
   8   2   1       24.50       17.59      4.40 o 
   9   2   1        0.85        0.27      3.03 o 
  10   2   1      171.24      212.02     22.91 o 
  11   2   1       93.19      109.26     13.44 o 
  12   2   1        8.49       10.18      5.44 o 
  13   2   1        0.57       -4.99      4.99 o 
  14   2   1        0.50       -5.13      5.58 o 
 -14   3   1        1.30       -3.39      5.74 o 
 -13   3   1        0.32       -5.18      5.18 o 
 -12   3   1       34.40       20.64      6.41 o 
 -11   3   1      265.75      253.21     26.12 o 
 -10   3   1       85.73      107.03     13.23 o 
  -9   3   1        1.95       -3.77      3.77 o 
  -8   3   1      219.01      227.81     23.22 o 
  -7   3   1      407.84      421.61     41.62 o 
  -6   3   1        9.96       12.15      2.53 o 
  -5   3   1       63.11       75.42      7.23 o 
  -4   3   1      183.39      203.13     17.31 o 
  -3   3   1      560.28      619.65     60.42 o 
  -2   3   1        1.68        3.13      3.94 o 
  -1   3   1       78.42       82.06      8.51 o 
   0   3   1     1449.56     1468.80    139.60 o 
   1   3   1      233.95      219.04     27.12 o 
   2   3   1      342.69      359.97     44.23 o 
   3   3   1      245.00      231.70     22.88 o 
   4   3   1       30.34       28.55      4.15 o 
   5   3   1      322.51      343.58     33.87 o 
   6   3   1      111.61      116.98     10.65 o 
   7   3   1       51.31       53.20      7.32 o 
   8   3   1       19.23       17.27      5.64 o 
   9   3   1        6.69        8.84      4.61 o 
  10   3   1      296.21      283.76     28.81 o 
  11   3   1       26.74       28.75      6.39 o 
  12   3   1        5.10        1.04      5.27 o 
  13   3   1       23.57       22.43      7.35 o 
  14   3   1        4.14        1.22      6.02 o 
 -13   4   1        0.03       -5.50      5.50 o 
 -12   4   1       64.14       84.51     16.38 o 
 -11   4   1       85.38      103.87     13.24 o 
 -10   4   1      214.27      236.22     24.65 o 
  -9   4   1       64.50       63.89      9.13 o 
  -8   4   1      309.96      289.34     29.12 o 
  -7   4   1       28.77       34.40      5.95 o 
  -6   4   1        0.28       -1.97      2.11 o 
  -5   4   1      692.80      677.15     56.49 o 
  -4   4   1      201.32      217.17     18.59 o 
  -3   4   1       91.32       86.99      9.51 o 
  -2   4   1     4026.80     4220.93    511.10 o 
  -1   4   1       81.80       75.01      8.09 o 
   0   4   1      818.77      835.68     79.67 o 
   1   4   1       69.98       89.55     12.22 o 
   2   4   1      144.00      188.33     23.67 o 
   3   4   1       24.04       19.98      4.59 o 
   4   4   1      311.31      324.64     32.08 o 
   5   4   1      997.30     1016.54     98.42 o 
   6   4   1       18.71       15.74      3.99 o 
   7   4   1        0.11        2.28      3.36 o 
   8   4   1        2.99        0.16      7.17 o 
   9   4   1      305.05      280.39     28.51 o 
  10   4   1      203.61      224.16     23.84 o 
  11   4   1       49.50       51.45     15.54 o 
  12   4   1      104.90      124.68     15.57 o 
  13   4   1      112.62      167.59     20.44 o 
 -13   5   1        1.53       -7.60      7.60 o 
 -12   5   1       44.60       62.54     13.00 o 
 -11   5   1        0.46       -0.12      5.22 o 
 -10   5   1       25.85       23.73      6.37 o 
  -9   5   1       49.15       40.99      7.21 o 
  -8   5   1        1.44        0.44      4.15 o 
  -7   5   1        7.46        6.93      5.98 o 
  -6   5   1      346.10      327.85     32.60 o 
  -5   5   1        5.50        1.39      2.55 o 
  -4   5   1      112.51      148.47     17.78 o 
  -3   5   1       82.35       81.63     10.90 o 
  -2   5   1      451.47      515.78     63.34 o 
  -1   5   1      114.03      122.25     10.56 o 
   0   5   1       29.40       36.41      5.62 o 
   1   5   1       14.47       13.51      3.95 o 
   2   5   1       23.01       24.12      5.30 o 
   3   5   1       16.79       27.76      7.08 o 
   4   5   1       32.04       28.76      4.91 o 
   5   5   1      225.31      195.35     19.90 o 
   6   5   1        0.28       -2.19      3.31 o 
   7   5   1       93.26       99.91     17.14 o 
   8   5   1       36.56       35.06     16.03 o 
   9   5   1       13.79       16.17      5.35 o 
  10   5   1       42.67       46.82      9.66 o 
  11   5   1       15.82       14.65      6.53 o 
  12   5   1       33.38       40.39      8.52 o 
  13   5   1        3.20       -6.20      6.20 o 
 -12   6   1        1.98       -4.35      7.92 o 
 -11   6   1       43.87       32.45      9.78 o 
 -10   6   1        0.21       -0.61      9.26 o 
  -9   6   1       66.31       61.89     11.59 o 
  -8   6   1        8.70        0.04      4.31 o 
  -7   6   1      117.28      134.42     26.61 o 
  -6   6   1      157.79      166.72     18.21 o 
  -5   6   1      561.54      559.47     47.10 o 
  -4   6   1       92.96       89.00     15.47 o 
  -3   6   1        7.88        8.41      3.58 o 
  -2   6   1        9.41       13.27      4.55 o 
  -1   6   1        0.30       -2.14      2.14 o 
   0   6   1       51.40       43.90      6.13 o 
   1   6   1        3.89        0.04      3.59 o 
   2   6   1        0.00       -2.89      3.40 o 
   3   6   1        2.24        1.70      3.66 o 
   4   6   1        1.51       -3.05      3.05 o 
   5   6   1       41.51       40.40      6.42 o 
   6   6   1      210.72      224.40     23.03 o 
   7   6   1       91.19       90.69     16.14 o 
   8   6   1      184.82      190.41     47.84 o 
   9   6   1       79.42       83.88     21.91 o 
  10   6   1        6.37        3.87      9.12 o 
  11   6   1        0.08       -4.64      4.64 o 
  12   6   1        8.98        3.71      6.12 o 
 -10   7   1       14.05        0.41      8.02 o 
  -9   7   1        0.28       -2.58      7.28 o 
  -8   7   1        2.37        7.24      6.66 o 
  -7   7   1        7.97        8.29      6.21 o 
  -6   7   1        9.11        0.32      4.97 o 
  -5   7   1      114.31      111.60     16.36 o 
  -4   7   1      314.21      284.87     28.80 o 
  -3   7   1       14.18       11.56      4.29 o 
  -2   7   1      617.73      547.21     45.59 o 
  -1   7   1      219.75      197.58     19.69 o 
   0   7   1        8.09        3.44      3.75 o 
   1   7   1       31.49       38.68      6.00 o 
   2   7   1       41.17       49.49     16.50 o 
   3   7   1      102.07      134.19     18.97 o 
   4   7   1      184.58      167.39     23.59 o 
   5   7   1       18.45        7.10      4.37 o 
   6   7   1       21.90       15.76      5.37 o 
   7   7   1        1.62        3.53      4.71 o 
   8   7   1        9.47        9.59      5.18 o 
   9   7   1       39.45       40.35      7.90 o 
  10   7   1       19.43       25.85      7.37 o 
  -9   8   1        2.11        4.51      8.31 o 
  -8   8   1        1.33       -9.95     16.12 o 
  -7   8   1        1.64        3.98      6.66 o 
  -6   8   1        9.66       17.63      7.22 o 
  -5   8   1       31.98       31.33      8.15 o 
  -4   8   1       28.39       13.51      6.36 o 
  -3   8   1       67.41       75.59     12.30 o 
  -2   8   1       10.26       10.81      6.66 o 
  -1   8   1        0.43        0.95      9.40 o 
   0   8   1        5.21        2.28      4.43 o 
   1   8   1       28.96       43.58      6.72 o 
   2   8   1       40.87       49.18      7.23 o 
   3   8   1      205.79      201.38     26.72 o 
   4   8   1        0.10       -4.40      5.44 o 
   5   8   1       90.76       84.28     12.46 o 
   6   8   1       66.91       89.77     11.86 o 
   7   8   1       10.21        5.43     10.34 o 
   8   8   1        1.71       -7.90      8.62 o 
   9   8   1        1.92        7.65     17.68 o 
  -6   9   1        0.71        0.10      6.36 o 
  -5   9   1       17.34       29.21      8.90 o 
  -4   9   1       53.38       50.72     15.32 o 
  -3   9   1       37.62       52.17     11.55 o 
  -2   9   1       19.72       27.95      9.86 o 
  -1   9   1       21.03       36.85     12.65 o 
   0   9   1       86.43      140.45     19.90 o 
   1   9   1        9.76        8.38      4.63 o 
   6   9   1       13.39       26.06     13.73 o 
  -1  10   1        1.56        5.39      8.86 o 
   0  10   1       12.96       40.67     13.61 o 
   1  10   1        0.06       13.61      9.86 o 
 -14   0   2      196.15      219.13     29.72 o 
 -12   0   2      108.51      115.97     17.30 o 
 -10   0   2       65.92       71.61     11.98 o 
  -8   0   2        3.19        4.43      3.99 o 
  -6   0   2      117.84      128.99     12.97 o 
  -4   0   2       53.08       64.30      6.79 o 
  -2   0   2    10331.10     9724.60    917.54 o 
   0   0   2    13424.11    12874.16   1508.26 o 
   2   0   2    44712.89    39800.78   4665.77 o 
   4   0   2      112.26      122.47     14.95 o 
   6   0   2       49.13       49.80      6.00 o 
   8   0   2      370.71      376.48     66.36 o 
  10   0   2        4.93       -2.19      6.19 o 
  12   0   2       78.85       76.94     18.48 o 
  14   0   2       58.66       76.34     19.40 o 
 -15   1   2       11.59        6.26      6.17 o 
 -14   1   2       35.39       26.33      7.16 o 
 -13   1   2       43.49       33.75      7.29 o 
 -12   1   2        3.41       -3.81      4.01 o 
 -11   1   2        9.43        5.98      4.19 o 
 -10   1   2       19.23        7.67      4.18 o 
  -9   1   2       19.08        8.77      3.43 o 
  -8   1   2      199.75      195.83     17.05 o 
  -7   1   2      224.35      234.15     17.84 o 
  -6   1   2     1516.09     1508.57    111.05 o 
  -5   1   2       87.91       95.25      6.94 o 
  -4   1   2        0.35       -0.86      1.47 o 
  -3   1   2        0.32       -0.24      1.13 o 
  -2   1   2      575.66      564.42     41.67 o 
  -1   1   2      171.27      161.75     13.30 o 
   0   1   2     7646.90     6852.16    649.30 o 
   1   1   2      118.99      115.62      9.95 o 
   2   1   2       74.56       75.74      6.05 o 
   3   1   2     1395.29     1364.22    100.47 o 
   4   1   2     2102.63     2176.15    160.14 o 
   5   1   2     1873.67     1912.23    155.88 o 
   6   1   2      342.97      349.82     29.49 o 
   7   1   2        0.61       -0.69      2.81 o 
   8   1   2       48.49       45.59      5.46 o 
   9   1   2       31.85       47.58      7.87 o 
  10   1   2        0.36       -3.55      3.55 o 
  11   1   2        1.69       -1.47      3.78 o 
  12   1   2       10.98        5.40      4.97 o 
  13   1   2       24.73       17.86      7.50 o 
  14   1   2       17.90       12.04      7.14 o 
 -14   2   2       24.61       30.23      7.29 o 
 -13   2   2        7.66       10.42      5.70 o 
 -12   2   2        5.91        0.97      5.04 o 
 -11   2   2      108.83      121.47     19.40 o 
 -10   2   2        0.68       -3.69      3.69 o 
  -9   2   2       21.67       33.94      6.19 o 
  -8   2   2        0.32        0.28      3.42 o 
  -7   2   2     1820.87     1895.29    157.16 o 
  -6   2   2      113.72      133.78     11.76 o 
  -5   2   2       79.57       98.35      8.92 o 
  -4   2   2      241.24      251.58     21.22 o 
  -3   2   2      287.41      262.24     22.08 o 
  -2   2   2       89.51       99.11     10.04 o 
  -1   2   2      301.91      297.27     21.97 o 
   0   2   2      933.32      852.83     70.99 o 
   1   2   2     1876.42     1874.49    155.68 o 
   2   2   2      606.14      630.32     46.57 o 
   3   2   2       12.48       10.30      1.70 o 
   4   2   2      255.63      256.04     21.66 o 
   5   2   2      177.36      176.06     15.25 o 
   6   2   2       36.71       35.19      4.39 o 
   7   2   2       49.72       44.37      5.34 o 
   8   2   2        4.46       -2.23      2.70 o 
   9   2   2        2.84       -3.26      3.36 o 
  10   2   2        0.01        7.65      4.44 o 
  11   2   2       13.84        6.45      4.93 o 
  12   2   2       12.88       10.88      7.11 o 
  13   2   2        1.70       -5.59      5.59 o 
  14   2   2        0.05       -1.20      6.12 o 
 -14   3   2        3.14       -0.99      5.85 o 
 -13   3   2        8.68        7.79      5.86 o 
 -12   3   2       63.80       49.77      8.61 o 
 -11   3   2       56.56       59.41      9.09 o 
 -10   3   2      288.29      282.32     28.81 o 
  -9   3   2      291.59      275.59     27.91 o 
  -8   3   2        5.29        0.31      3.47 o 
  -7   3   2       19.66       17.73      4.15 o 
  -6   3   2      386.13      406.91     34.28 o 
  -5   3   2       61.89       68.72      6.81 o 
  -4   3   2     2426.07     2728.79    225.88 o 
  -3   3   2       93.49       98.20     10.13 o 
  -2   3   2      179.07      171.19     17.10 o 
  -1   3   2       92.00       92.42      7.14 o 
   0   3   2      738.93      725.21     70.62 o 
   1   3   2       15.90       13.65      2.62 o 
   2   3   2        0.32       -1.32      1.32 o 
   3   3   2      186.78      180.58     15.45 o 
   4   3   2      269.82      256.87     21.82 o 
   5   3   2      479.20      453.07     38.11 o 
   6   3   2      263.13      237.38     20.36 o 
   7   3   2       21.46       21.58      4.02 o 
   8   3   2       49.07       64.73      7.36 o 
   9   3   2      409.24      416.15     35.50 o 
  10   3   2      134.68      155.95     17.75 o 
  11   3   2       51.40       52.44      8.52 o 
  12   3   2       96.94      104.49     13.75 o 
  13   3   2       68.12       67.17     10.84 o 
  14   3   2        3.40        6.92      6.45 o 
 -13   4   2        1.77       -1.63      7.80 o 
 -12   4   2       61.09       67.96     12.47 o 
 -11   4   2        0.27       -0.87      4.64 o 
 -10   4   2       15.14        9.61      4.90 o 
  -9   4   2       29.37       21.98      8.29 o 
  -8   4   2      532.84      544.32     53.61 o 
  -7   4   2      445.64      397.29     39.35 o 
  -6   4   2       62.23       76.23      7.73 o 
  -5   4   2      109.26      122.22     11.07 o 
  -4   4   2      513.66      509.53     49.99 o 
  -3   4   2       80.66      106.82     11.24 o 
  -2   4   2      998.38      982.20     80.71 o 
  -1   4   2       45.57       53.36      4.67 o 
   0   4   2     1120.07     1184.17    115.16 o 
   1   4   2      735.72      789.46     77.01 o 
   2   4   2        7.64       11.45      3.56 o 
   3   4   2       25.37       36.71      5.02 o 
   4   4   2      192.77      196.95     19.69 o 
   5   4   2        0.71       -2.64      2.64 o 
   6   4   2       35.44       44.87      6.89 o 
   7   4   2        1.56        1.49      2.95 o 
   8   4   2        3.34        1.27      3.68 o 
   9   4   2       57.88       60.24      7.56 o 
  10   4   2       11.10       14.53      7.09 o 
  11   4   2      119.35      126.95     15.45 o 
  12   4   2       27.67       33.63      7.97 o 
  13   4   2       11.38       17.24      7.99 o 
 -13   5   2        0.10       -7.18      7.18 o 
 -12   5   2       16.00       20.71      9.02 o 
 -11   5   2       34.44       22.73      9.10 o 
 -10   5   2        1.64       -3.33      6.12 o 
  -9   5   2      105.92      130.01     15.21 o 
  -8   5   2       91.59       95.80     11.91 o 
  -7   5   2      259.88      230.74     23.54 o 
  -6   5   2        1.94        3.00      3.39 o 
  -5   5   2       19.75       22.24      3.96 o 
  -4   5   2       18.25       17.84      3.74 o 
  -3   5   2        0.51       -1.67      2.66 o 
  -2   5   2       21.66       10.06      3.01 o 
  -1   5   2       10.28        9.48      2.15 o 
   0   5   2        0.84        1.99      2.40 o 
   1   5   2       66.02       76.48      8.84 o 
   2   5   2       28.58       26.32      5.49 o 
   3   5   2        3.77        3.14      3.54 o 
   4   5   2       89.72       98.54     11.10 o 
   5   5   2      182.27      199.22     20.27 o 
   6   5   2      378.55      380.12     37.67 o 
   7   5   2      240.91      236.41     20.72 o 
   8   5   2      467.65      436.38     37.22 o 
   9   5   2        2.14       -4.15      4.54 o 
  10   5   2       37.86       24.81      5.45 o 
  11   5   2       52.73       45.30      8.53 o 
  12   5   2        1.83       -3.58      5.59 o 
 -12   6   2       11.06        1.92      7.98 o 
 -11   6   2       32.41       36.42     30.89 o 
 -10   6   2       15.31        4.92      7.48 o 
  -9   6   2        0.67       -0.84      6.81 o 
  -8   6   2        3.73       -2.30      5.38 o 
  -7   6   2        3.63        7.05      5.89 o 
  -6   6   2        0.19       -4.75      4.75 o 
  -5   6   2      271.89      267.19     23.05 o 
  -4   6   2      561.05      558.38     54.84 o 
  -3   6   2       55.82       64.88     12.36 o 
  -2   6   2      638.84      629.52     52.22 o 
  -1   6   2       51.17       60.62      5.80 o 
   0   6   2       45.30       53.80      7.03 o 
   1   6   2        0.07       -3.28      3.32 o 
   2   6   2        7.08        2.20      4.10 o 
   3   6   2       77.06       83.07     17.80 o 
   4   6   2       10.33        9.24      3.72 o 
   5   6   2        2.17        1.65      3.53 o 
   6   6   2        5.17        1.34      3.94 o 
   7   6   2        0.19       -4.76      4.76 o 
   8   6   2       37.76       49.98     10.26 o 
   9   6   2      193.42      208.56     24.85 o 
  10   6   2        0.03       -4.83      5.62 o 
  11   6   2       21.06       19.12      7.91 o 
 -10   7   2       55.86       52.13     42.14 o 
  -9   7   2       69.41       69.13     14.69 o 
  -8   7   2      136.55      141.87     24.02 o 
  -7   7   2       15.00       10.47      6.39 o 
  -6   7   2       31.57       25.14      7.52 o 
  -5   7   2       67.33       62.53     16.16 o 
  -4   7   2       25.75       24.11      6.92 o 
  -3   7   2      106.52      143.41     19.75 o 
  -2   7   2     1205.14     1259.78    149.17 o 
  -1   7   2        3.31        3.29      3.91 o 
   0   7   2      105.35      128.23     12.06 o 
   1   7   2       79.69       97.16      9.65 o 
   2   7   2       85.68       89.64     11.05 o 
   3   7   2       73.31       73.89      9.60 o 
   4   7   2       57.21       61.86      7.34 o 
   5   7   2      311.49      299.37     30.37 o 
   6   7   2       47.27       38.71      5.99 o 
   7   7   2       42.93       57.42      8.96 o 
   8   7   2       11.45        6.46      5.24 o 
   9   7   2        8.30        9.49      5.65 o 
  10   7   2        6.10        4.28      5.64 o 
  -9   8   2        2.72        3.92      7.54 o 
  -8   8   2        1.64       -1.51      6.73 o 
  -7   8   2        4.93        4.89      7.20 o 
  -6   8   2        0.46        9.87      6.58 o 
  -5   8   2        0.01        7.54      9.82 o 
  -4   8   2       29.24       26.50      7.26 o 
  -3   8   2       11.79        9.61      5.78 o 
  -2   8   2      135.04      145.95     20.16 o 
  -1   8   2       35.16       32.34      7.43 o 
   0   8   2       25.50       24.00      8.01 o 
   1   8   2        2.05        1.25      3.42 o 
   2   8   2        1.50       -3.07      6.45 o 
   3   8   2      175.03      212.76     28.14 o 
   4   8   2       49.84       53.76      8.18 o 
   5   8   2        2.70        4.62      7.22 o 
   6   8   2        1.19       -4.89      4.89 o 
   7   8   2        3.20        4.03      9.69 o 
   8   8   2        0.39        4.12      5.93 o 
  -6   9   2        0.59        1.93      8.78 o 
  -5   9   2        3.75       -9.22      9.22 o 
  -4   9   2       19.56       -4.55     10.34 o 
  -3   9   2       16.74       15.39     10.44 o 
  -2   9   2       73.10       86.80     14.10 o 
  -1   9   2        3.53        8.41      7.00 o 
   0   9   2      119.09      156.17     30.27 o 
   1   9   2        3.47       11.73      5.22 o 
   2   9   2       16.37       23.93      5.71 o 
   3   9   2       12.21        9.04      4.49 o 
   4   9   2        1.87       -6.02      6.06 o 
   5   9   2        4.85        9.25     15.16 o 
   6   9   2       20.90       34.08     12.81 o 
 -15   0   3       53.16       62.25     12.17 o 
 -13   0   3        6.77        7.69      6.84 o 
 -11   0   3       52.03       52.63      9.96 o 
  -9   0   3        8.62        6.17      4.61 o 
  -7   0   3       49.40       59.65      7.05 o 
  -5   0   3      890.33      876.46     83.26 o 
  -3   0   3        1.90        1.59      1.65 o 
  -1   0   3     1172.49     1146.06    134.72 o 
   1   0   3     9588.89     9492.99   1112.97 o 
   3   0   3     1806.11     1823.29    214.08 o 
   5   0   3     4169.33     4497.78    526.49 o 
   7   0   3      140.10      138.04     17.53 o 
   9   0   3      517.51      502.60     88.20 o 
  11   0   3        0.36       -0.64      7.34 o 
  13   0   3        0.16        3.19      8.14 o 
 -15   1   3       12.31       14.92      6.68 o 
 -14   1   3       60.87       67.24     10.40 o 
 -13   1   3        4.42       -4.09      4.09 o 
 -12   1   3        6.47        5.23      4.16 o 
 -11   1   3       14.56        3.24      4.03 o 
 -10   1   3       83.84       73.09      8.74 o 
  -9   1   3       87.29      104.04     10.57 o 
  -8   1   3        3.22        0.56      2.07 o 
  -7   1   3       20.80       24.94      4.68 o 
  -6   1   3      491.77      540.55     36.47 o 
  -5   1   3      353.97      349.19     23.68 o 
  -4   1   3     1487.36     1562.63    104.60 o 
  -3   1   3        0.84       -0.85      1.36 o 
  -2   1   3      529.54      494.04     36.52 o 
  -1   1   3     2665.74     2459.77    233.23 o 
   0   1   3     1010.26      969.81     80.68 o 
   1   1   3     9131.02     9049.81    749.75 o 
   2   1   3     3855.43     3909.15    287.45 o 
   3   1   3     7420.94     7544.84    554.64 o 
   4   1   3      351.53      351.03     26.21 o 
   5   1   3     2599.93     2688.34    197.84 o 
   6   1   3      794.09      745.63     55.23 o 
   7   1   3     1481.05     1541.17    128.08 o 
   8   1   3      122.90      137.17     12.76 o 
   9   1   3      259.60      218.75     22.58 o 
  10   1   3       24.51       20.47      5.64 o 
  11   1   3        0.92       -3.12      4.15 o 
  12   1   3        5.82        2.99     10.30 o 
  13   1   3       32.02       26.49      8.32 o 
  14   1   3       47.01       44.56     10.60 o 
 -14   2   3        6.44        4.52      6.48 o 
 -13   2   3        0.45       -4.65      4.65 o 
 -12   2   3        1.23       -1.58      4.49 o 
 -11   2   3      323.59      325.37     32.99 o 
 -10   2   3       44.32       32.91      9.83 o 
  -9   2   3      226.26      228.34     23.50 o 
  -8   2   3        0.51        0.21      3.18 o 
  -7   2   3       54.80       70.16      7.06 o 
  -6   2   3     1303.25     1401.58    116.33 o 
  -5   2   3       32.48       50.28      4.58 o 
  -4   2   3     3364.82     3604.12    265.11 o 
  -3   2   3        7.45        4.77      1.44 o 
  -2   2   3      523.72      506.84     41.28 o 
  -1   2   3      443.60      418.61     40.09 o 
   0   2   3        1.01       -1.11      1.11 o 
   1   2   3       28.14       24.66      2.37 o 
   2   2   3       70.14       68.13      5.55 o 
   3   2   3      176.15      172.22     12.97 o 
   4   2   3      156.04      140.77     10.81 o 
   5   2   3        0.01       -1.43      1.43 o 
   6   2   3       89.07       87.02      7.34 o 
   7   2   3       15.14       14.26      3.43 o 
   8   2   3        6.62        4.72      3.55 o 
   9   2   3       20.14       12.55      4.68 o 
  10   2   3        5.62        2.64      4.28 o 
  11   2   3       32.67       33.82      6.91 o 
  12   2   3        1.60        0.79      5.02 o 
  13   2   3       52.82       65.53     10.23 o 
  14   2   3        7.16       15.95      9.06 o 
 -14   3   3        5.07       -6.40      6.40 o 
 -13   3   3       24.39       14.54      6.42 o 
 -12   3   3       68.78       76.16     11.03 o 
 -11   3   3       66.38       61.95      9.25 o 
 -10   3   3      231.55      258.94     26.50 o 
  -9   3   3      140.79      152.92     16.90 o 
  -8   3   3       67.45       78.85      9.76 o 
  -7   3   3      273.81      253.16     21.74 o 
  -6   3   3        0.97       -0.91      2.33 o 
  -5   3   3      323.29      330.14     27.84 o 
  -4   3   3     1631.51     1920.49    159.02 o 
  -3   3   3       17.83       16.87      2.90 o 
  -2   3   3     1861.30     2060.07    168.80 o 
  -1   3   3      423.57      397.21     38.86 o 
   0   3   3      106.15      113.26      9.94 o 
   1   3   3      734.40      698.53     58.35 o 
   2   3   3       54.68       72.13      6.77 o 
   3   3   3     1144.22     1141.99     94.90 o 
   4   3   3      449.65      486.82     40.71 o 
   5   3   3      240.93      214.48     18.48 o 
   6   3   3       21.99       24.67      3.89 o 
   7   3   3       91.73       95.76     11.12 o 
   8   3   3        4.90        4.61      3.46 o 
   9   3   3      292.89      281.43     24.46 o 
  10   3   3      299.36      289.11     29.39 o 
  11   3   3       78.44       91.92     20.92 o 
  12   3   3       11.21        9.14      5.86 o 
  13   3   3        0.43       -6.01      6.01 o 
 -13   4   3       20.65        6.80      8.15 o 
 -12   4   3       63.64       64.83     12.86 o 
 -11   4   3        3.41        2.32      6.41 o 
 -10   4   3        2.65       -2.52      4.07 o 
  -9   4   3      145.24      188.72     20.22 o 
  -8   4   3       44.15       35.92      7.76 o 
  -7   4   3      244.86      224.07     22.74 o 
  -6   4   3       54.76       67.66      7.34 o 
  -5   4   3      218.90      222.76     19.16 o 
  -4   4   3      584.64      585.43     57.22 o 
  -3   4   3        3.19       -0.67      1.92 o 
  -2   4   3       83.32      113.48     11.93 o 
  -1   4   3      308.53      301.63     25.23 o 
   0   4   3      555.58      595.94     58.35 o 
   1   4   3       68.89       77.34      8.78 o 
   2   4   3       13.56        4.33      2.40 o 
   3   4   3        1.61       -1.16      1.90 o 
   4   4   3        3.60        1.70      2.33 o 
   5   4   3      194.55      185.64     16.19 o 
   6   4   3      114.29      124.36     11.86 o 
   7   4   3      175.53      198.42     17.49 o 
   8   4   3       18.42       17.73      5.07 o 
   9   4   3      139.21      166.25     15.75 o 
  10   4   3       85.46       81.63      9.38 o 
  11   4   3       95.83       96.08     12.75 o 
  12   4   3      167.25      180.18     23.54 o 
  13   4   3       40.87       55.95      9.94 o 
 -13   5   3       15.67        9.92      9.55 o 
 -12   5   3        1.09        7.76      7.94 o 
 -11   5   3       16.03       13.13      8.17 o 
 -10   5   3        0.46        1.75      5.87 o 
  -9   5   3       63.93       57.76     10.88 o 
  -8   5   3      878.05      906.45    107.25 o 
  -7   5   3       82.39      102.27     15.17 o 
  -6   5   3       90.70      109.68     12.08 o 
  -5   5   3        4.85        2.88      2.66 o 
  -4   5   3       91.46      107.28     12.24 o 
  -3   5   3      121.57      122.16     12.80 o 
  -2   5   3     1059.14     1098.98     79.63 o 
  -1   5   3       53.69       48.39      5.34 o 
   0   5   3      275.38      284.68     28.44 o 
   1   5   3       97.92      110.67     12.23 o 
   2   5   3       38.19       47.76      6.48 o 
   3   5   3       29.96       22.10      3.59 o 
   4   5   3       42.93       48.16      5.76 o 
   5   5   3        1.49       -2.63      2.63 o 
   6   5   3       12.78        3.79      3.44 o 
   7   5   3       40.85       45.28      8.22 o 
   8   5   3        0.51       -4.42      4.42 o 
   9   5   3       49.78       44.10      8.33 o 
  10   5   3       31.27       31.56      8.35 o 
  11   5   3       69.65       69.19     10.65 o 
  12   5   3      108.32      135.61     16.92 o 
 -12   6   3        2.05       -7.93      7.97 o 
 -11   6   3       24.06       25.26      9.31 o 
 -10   6   3       24.38       14.18     12.23 o 
  -9   6   3      244.68      265.01     33.89 o 
  -8   6   3      227.43      232.01     29.33 o 
  -7   6   3      163.05      181.92     24.29 o 
  -6   6   3       45.63       55.00     10.17 o 
  -5   6   3      179.16      205.85     26.55 o 
  -4   6   3       62.16       48.25      8.78 o 
  -3   6   3       50.65       57.67      9.80 o 
  -2   6   3      726.08      713.27     67.48 o 
  -1   6   3        3.80       -3.25      3.25 o 
   0   6   3       56.53       60.29      6.82 o 
   1   6   3        2.72       -1.22      3.21 o 
   2   6   3        0.76       -3.01      3.01 o 
   3   6   3        0.85       -2.58      2.58 o 
   4   6   3       83.74       78.69     12.85 o 
   5   6   3        6.36        7.59      3.61 o 
   6   6   3        1.74       -3.32      3.32 o 
   7   6   3       65.04       70.03     12.11 o 
   8   6   3       16.44       10.13      5.25 o 
   9   6   3        1.83       -3.01      4.94 o 
  10   6   3        3.21        2.10      5.34 o 
  11   6   3       15.97       12.02      9.90 o 
 -10   7   3        1.61        0.83      7.65 o 
  -9   7   3       63.79       68.88     13.38 o 
  -8   7   3        2.04        1.42      8.26 o 
  -7   7   3        1.76       -4.93      4.93 o 
  -6   7   3        0.20        3.13      5.42 o 
  -5   7   3        8.34       -4.15      8.84 o 
  -4   7   3       23.01       26.43      7.16 o 
  -3   7   3       56.82       59.48     10.13 o 
  -2   7   3      807.40      738.27     88.16 o 
  -1   7   3       12.40       -2.20      4.17 o 
   0   7   3     1051.27     1012.61     95.04 o 
   1   7   3        8.52        4.53      4.36 o 
   2   7   3        1.04       -2.49      4.54 o 
   3   7   3       33.18       30.51      6.04 o 
   4   7   3        5.34        2.09      4.18 o 
   5   7   3       19.35       13.83      5.18 o 
   6   7   3        7.34       10.81      4.98 o 
   7   7   3       15.35       20.07      5.66 o 
   8   7   3       28.03       42.84     14.23 o 
   9   7   3        2.54        5.29      5.75 o 
  10   7   3        5.48        6.08      6.19 o 
  -9   8   3        1.87       -2.83      7.74 o 
  -8   8   3       18.93       21.22      8.76 o 
  -7   8   3        0.02        0.62      6.58 o 
  -6   8   3        1.73        7.31      7.18 o 
  -5   8   3        0.63        6.54      8.90 o 
  -4   8   3        3.25        7.80      6.43 o 
  -3   8   3       35.28       41.60      8.80 o 
  -2   8   3       52.72       63.67     11.03 o 
  -1   8   3       27.69       12.35      5.06 o 
   0   8   3       20.08       26.54      5.97 o 
   1   8   3      167.11      196.61     20.64 o 
   2   8   3       10.92       10.77      6.10 o 
   3   8   3       70.70       59.89     11.14 o 
   4   8   3      105.29      133.08     29.99 o 
   5   8   3      116.44      127.48     18.60 o 
   6   8   3        0.54       -5.23      5.23 o 
   7   8   3        0.54       -5.88      5.88 o 
   8   8   3        7.60        7.93      7.34 o 
  -6   9   3        0.03        2.20      6.87 o 
  -5   9   3        0.46       -1.64     10.89 o 
  -4   9   3       12.57       -7.18     10.10 o 
  -3   9   3        3.53        1.42      6.07 o 
  -2   9   3       68.00       96.38     15.33 o 
  -1   9   3        0.00       -6.04      6.41 o 
   0   9   3       30.18       38.10      7.31 o 
   1   9   3        0.16        0.11      4.71 o 
   2   9   3        5.86        4.68      4.37 o 
   3   9   3        1.10       -6.64      6.64 o 
   4   9   3       52.80       54.76     12.81 o 
   5   9   3       25.34       20.08     10.75 o 
 -14   0   4      330.93      356.65     44.87 o 
 -12   0   4      202.92      244.67     31.89 o 
 -10   0   4        7.16       -3.65      5.47 o 
  -8   0   4        1.17       -2.57      2.57 o 
  -6   0   4      388.73      395.67     37.95 o 
  -4   0   4      121.83      130.28     12.88 o 
  -2   0   4        1.69        0.87      1.62 o 
   0   0   4       86.71       96.92     12.11 o 
   2   0   4       29.96       33.93      5.33 o 
   4   0   4     1279.29     1395.31    164.08 o 
   6   0   4      161.15      162.62     19.99 o 
   8   0   4      194.42      172.35     31.81 o 
  10   0   4      184.95      173.95     34.04 o 
  12   0   4       49.64       33.80     11.89 o 
  14   0   4       23.39        5.39      9.94 o 
 -14   1   4       35.88       19.49      6.69 o 
 -13   1   4       43.17       39.66      6.64 o 
 -12   1   4       82.48       90.07     10.14 o 
 -11   1   4       16.86        8.08      4.27 o 
 -10   1   4      108.97      124.10     12.37 o 
  -9   1   4       16.82       11.40      3.72 o 
  -8   1   4        1.41       -1.87      2.06 o 
  -7   1   4        0.81       -0.16      2.85 o 
  -6   1   4       76.23      105.50      7.88 o 
  -5   1   4       69.72       82.81      6.26 o 
  -4   1   4      120.56      102.12      7.34 o 
  -3   1   4       27.52       30.82      2.75 o 
  -2   1   4        9.85        8.04      1.95 o 
  -1   1   4        8.44        7.90      1.20 o 
   0   1   4      860.81      768.44     64.06 o 
   1   1   4     4487.66     4299.00    356.78 o 
   2   1   4     1208.60     1266.74    105.38 o 
   3   1   4      282.01      268.40     22.75 o 
   4   1   4      176.98      152.83     13.29 o 
   5   1   4      415.89      409.31     34.51 o 
   6   1   4     1817.03     1791.22    148.89 o 
   7   1   4       27.83       26.99      4.77 o 
   8   1   4        3.90        0.62      3.06 o 
   9   1   4        0.48       -1.82      4.08 o 
  10   1   4        3.35        5.96      5.33 o 
  11   1   4       12.23       16.42      6.65 o 
  12   1   4       15.87       24.71      8.35 o 
  13   1   4       14.57       24.51      7.75 o 
  14   1   4        1.15       -2.39      7.27 o 
 -14   2   4        3.14       -2.75      5.29 o 
 -13   2   4       55.70       60.15      9.54 o 
 -12   2   4        0.51       -4.47      4.47 o 
 -11   2   4        1.99        0.43      4.40 o 
 -10   2   4      107.49      108.92     13.29 o 
  -9   2   4      340.49      325.50     32.65 o 
  -8   2   4       51.94       50.83      6.15 o 
  -7   2   4      243.83      257.12     17.78 o 
  -6   2   4      219.22      228.82     15.85 o 
  -5   2   4      512.57      549.13     40.88 o 
  -4   2   4      110.04      156.61     12.04 o 
  -3   2   4       61.39       65.32      6.13 o 
  -2   2   4        0.04       -0.75      1.28 o 
  -1   2   4      686.84      662.45     63.26 o 
   0   2   4       38.02       34.76      4.52 o 
   1   2   4      165.53      147.29     12.69 o 
   2   2   4      465.95      471.58     35.01 o 
   3   2   4       11.09        6.31      1.98 o 
   4   2   4     1186.38     1128.11     83.02 o 
   5   2   4        3.44        0.06      1.89 o 
   6   2   4      287.25      264.24     20.03 o 
   7   2   4       35.73       43.12      5.38 o 
   8   2   4       26.99       21.28      4.25 o 
   9   2   4       12.67       12.71      7.63 o 
  10   2   4       20.13       14.99      9.04 o 
  11   2   4       18.21        7.83      6.20 o 
  12   2   4       55.60       62.37     22.27 o 
  13   2   4       19.70       21.88      8.51 o 
  14   2   4        0.10       -0.63      8.50 o 
 -14   3   4        2.68        4.66      7.05 o 
 -13   3   4        0.37       -0.64      6.95 o 
 -12   3   4       23.50        9.58      6.95 o 
 -11   3   4        0.03        3.18      6.05 o 
 -10   3   4      218.30      213.49     22.44 o 
  -9   3   4       93.13      102.77     12.43 o 
  -8   3   4       61.45       61.87      8.32 o 
  -7   3   4      131.56      144.04     13.12 o 
  -6   3   4      204.81      185.17     16.09 o 
  -5   3   4       28.61       25.21      3.52 o 
  -4   3   4     1591.25     1727.45    143.65 o 
  -3   3   4       50.24       54.60      5.50 o 
  -2   3   4     3608.83     3947.47    318.29 o 
  -1   3   4      187.68      155.73     13.42 o 
   0   3   4       86.22       89.32      8.23 o 
   1   3   4      344.07      315.57     23.63 o 
   2   3   4      438.85      404.34     30.10 o 
   3   3   4      128.88      120.84      9.47 o 
   4   3   4       75.86       81.36      6.86 o 
   5   3   4        0.65        3.05      1.87 o 
   6   3   4       22.32       21.53      5.53 o 
   7   3   4      192.51      183.04     16.15 o 
   8   3   4       48.76       46.01      6.39 o 
   9   3   4       12.65        8.96      4.05 o 
  10   3   4        4.06       -0.34      4.53 o 
  11   3   4      124.86      159.67     18.34 o 
  12   3   4       37.03       39.09      7.98 o 
  13   3   4        0.04       -5.61      5.61 o 
 -13   4   4        8.77        1.09     13.45 o 
 -12   4   4       23.90       19.91      8.29 o 
 -11   4   4        6.16       -1.06      7.34 o 
 -10   4   4       75.05       65.15     13.39 o 
  -9   4   4        6.78        0.01      7.64 o 
  -8   4   4       10.73       16.56      6.55 o 
  -7   4   4       98.80      102.65     18.28 o 
  -6   4   4        0.26       -2.36      2.36 o 
  -5   4   4      129.16      139.04     12.64 o 
  -4   4   4        0.04       -1.41      2.25 o 
  -3   4   4        0.26        0.29      2.17 o 
  -2   4   4        8.18        5.26      1.99 o 
  -1   4   4      319.48      303.21     30.01 o 
   0   4   4       46.76       44.44      6.29 o 
   1   4   4        3.35       -0.14      2.25 o 
   2   4   4      263.90      271.12     23.03 o 
   3   4   4       65.62       85.91      8.15 o 
   4   4   4        0.00       -1.21      2.35 o 
   5   4   4       34.66       42.08      5.54 o 
   6   4   4        1.90       -1.69      2.83 o 
   7   4   4        0.47       -5.06      5.06 o 
   8   4   4       18.01        8.99      5.25 o 
   9   4   4       18.85       12.86      4.39 o 
  10   4   4        3.77       -2.58      4.91 o 
  11   4   4       11.08        6.45      9.92 o 
  12   4   4       58.31       70.46     13.97 o 
  13   4   4        3.61       -3.46     12.97 o 
 -12   5   4        0.50       -7.90      9.78 o 
 -11   5   4        2.02       -6.35      6.35 o 
 -10   5   4        1.08       -5.76      5.76 o 
  -9   5   4       12.65        3.63      6.02 o 
  -8   5   4      409.69      388.35     47.20 o 
  -7   5   4       86.40       82.38     13.11 o 
  -6   5   4      292.77      287.36     28.32 o 
  -5   5   4       25.57       27.08      6.36 o 
  -4   5   4        0.72        2.24      4.24 o 
  -3   5   4       37.62       31.73      6.62 o 
  -2   5   4      126.41      128.94     13.64 o 
  -1   5   4      326.13      308.21     25.80 o 
   0   5   4        1.10       -2.47      2.47 o 
   1   5   4        0.45       -2.20      2.90 o 
   2   5   4        4.49       -0.96      2.35 o 
   3   5   4        0.03       -1.15      2.64 o 
   4   5   4        4.94       -0.01      2.70 o 
   5   5   4        0.64        0.77      2.92 o 
   6   5   4        2.25       -3.26      3.66 o 
   7   5   4        9.99        7.27      7.21 o 
   8   5   4      223.93      229.35     24.12 o 
   9   5   4        5.55       -2.24      4.25 o 
  10   5   4       88.26      113.13     15.50 o 
  11   5   4        6.99       15.64      7.64 o 
  12   5   4       14.61        4.59      7.27 o 
 -11   6   4       32.43       32.93     10.43 o 
 -10   6   4       32.50       36.22      9.21 o 
  -9   6   4       85.41       97.10     15.46 o 
  -8   6   4       54.60       68.08     12.13 o 
  -7   6   4        4.12       -3.94      5.22 o 
  -6   6   4      247.54      245.97     34.94 o 
  -5   6   4       12.56        3.51      7.10 o 
  -4   6   4       88.57      103.11     14.93 o 
  -3   6   4       95.76      120.77     16.94 o 
  -2   6   4      771.43      792.83     74.76 o 
  -1   6   4       64.26       64.32      8.53 o 
   0   6   4      171.40      188.82     24.42 o 
   1   6   4        1.25       -0.70      3.96 o 
   2   6   4       18.74       10.71      5.12 o 
   3   6   4       13.54       13.14      4.46 o 
   4   6   4        2.28       -3.64      3.64 o 
   5   6   4      115.70      125.19     18.51 o 
   6   6   4       21.33       14.50      4.84 o 
   7   6   4       16.97       14.01      5.08 o 
   8   6   4        2.38       -1.95      4.87 o 
   9   6   4        0.46       -4.62      4.75 o 
  10   6   4       47.70       49.27      8.42 o 
  11   6   4       37.37       27.33      9.17 o 
 -10   7   4        0.53       -4.01      8.70 o 
  -9   7   4       45.34       42.18     18.42 o 
  -8   7   4        3.10       -3.74      5.95 o 
  -7   7   4       26.37       14.92      6.82 o 
  -6   7   4       68.10       94.88     14.86 o 
  -5   7   4       15.97       16.73      6.48 o 
  -4   7   4       10.25       14.77     15.84 o 
  -3   7   4        1.09       -4.61      4.61 o 
  -2   7   4      148.42      177.17     18.75 o 
  -1   7   4        0.07       -3.04      3.99 o 
   0   7   4      690.26      748.35     70.48 o 
   1   7   4      134.85      138.00     19.25 o 
   2   7   4       10.63        9.64      5.05 o 
   3   7   4      278.55      303.74     37.52 o 
   4   7   4       38.22       31.60      7.98 o 
   5   7   4      147.77      168.41     22.97 o 
   6   7   4       43.52       42.43      9.20 o 
   7   7   4      140.93      186.27     21.04 o 
   8   7   4       40.61       31.95      7.34 o 
   9   7   4        0.28        1.58      5.56 o 
  -8   8   4        4.86        1.70      6.96 o 
  -7   8   4        3.58        0.91      6.58 o 
  -6   8   4        0.19        1.48      6.43 o 
  -5   8   4        2.07        2.00      9.38 o 
  -4   8   4       20.80       36.34     13.43 o 
  -3   8   4        0.00       -0.39      5.85 o 
  -2   8   4       63.72       63.32     16.22 o 
  -1   8   4        5.41       -1.19      4.62 o 
   0   8   4       80.22       73.72      9.76 o 
   1   8   4       13.06        5.73      4.69 o 
   2   8   4      131.99      154.99     21.62 o 
   3   8   4       60.28       72.75     15.42 o 
   4   8   4      106.93      100.94     42.10 o 
   5   8   4       56.84       76.56     14.95 o 
   6   8   4        0.21       -6.46      6.46 o 
   7   8   4        7.44        5.01      6.85 o 
  -5   9   4        5.42        2.39      9.26 o 
  -4   9   4        0.26       -0.97     12.23 o 
  -3   9   4       13.59       27.09      8.35 o 
  -2   9   4        2.59        4.75      8.10 o 
  -1   9   4        3.35        6.74      6.75 o 
   0   9   4        3.54       -0.97      4.53 o 
   1   9   4        8.05        0.55      5.04 o 
   2   9   4        3.87        3.01      5.11 o 
   3   9   4       65.03       55.27     21.89 o 
   4   9   4        8.73       -3.57      6.57 o 
   5   9   4       12.35        9.07      7.54 o 
 -13   0   5       92.65      104.18     16.29 o 
 -11   0   5      378.12      355.48     43.40 o 
  -9   0   5       47.31       47.94      6.76 o 
  -7   0   5       65.98       78.68      8.98 o 
  -5   0   5       15.00        7.18      2.70 o 
  -3   0   5      533.78      513.96     48.91 o 
  -1   0   5      562.72      540.54     63.87 o 
   1   0   5      172.98      178.02     21.60 o 
   3   0   5      646.11      695.43     82.28 o 
   5   0   5       47.26       37.57      6.52 o 
   7   0   5      730.24      809.79     95.88 o 
   9   0   5       72.69       84.20     19.12 o 
  11   0   5       11.65       13.33      7.86 o 
  13   0   5       18.02       15.20     11.25 o 
 -14   1   5        9.75        1.28      6.10 o 
 -13   1   5       32.73       28.85      6.01 o 
 -12   1   5      224.32      248.04     22.31 o 
 -11   1   5       64.89       57.56      7.44 o 
 -10   1   5      200.44      202.70     18.67 o 
  -9   1   5        1.89       -1.55      2.73 o 
  -8   1   5       74.47       82.41      6.75 o 
  -7   1   5       16.83       12.63      2.52 o 
  -6   1   5       22.89       21.35      2.78 o 
  -5   1   5        0.47        0.44      1.53 o 
  -4   1   5      605.71      652.24     43.86 o 
  -3   1   5      282.20      293.61     20.01 o 
  -2   1   5      798.04      810.36     53.98 o 
  -1   1   5     1094.05     1036.26     76.41 o 
   0   1   5      419.64      361.60     30.31 o 
   1   1   5      736.87      717.97     59.85 o 
   2   1   5      854.96      834.73     69.63 o 
   3   1   5     3227.52     3244.61    269.40 o 
   4   1   5       15.37       15.25      2.76 o 
   5   1   5       54.88       89.92      8.49 o 
   6   1   5      100.55      108.77     10.29 o 
   7   1   5       88.47      107.79     12.20 o 
   8   1   5      437.25      435.71     43.12 o 
   9   1   5      641.88      690.55     85.27 o 
  10   1   5        3.32       -2.09      4.41 o 
  11   1   5        2.58       -2.87      5.43 o 
  12   1   5        1.11        1.53      8.30 o 
  13   1   5        1.10       -6.62      6.62 o 
 -14   2   5        5.64       -6.54     10.81 o 
 -13   2   5        6.86        8.59      6.86 o 
 -12   2   5      106.34      116.20     28.35 o 
 -11   2   5       64.46       53.01      8.26 o 
 -10   2   5      369.78      396.99     34.02 o 
  -9   2   5      433.85      421.13     35.76 o 
  -8   2   5       84.33       91.06      7.43 o 
  -7   2   5       43.42       39.73      4.03 o 
  -6   2   5      169.50      163.66     11.55 o 
  -5   2   5       29.64       22.86      2.72 o 
  -4   2   5     4133.08     4454.78    327.79 o 
  -3   2   5       13.47       20.72      4.18 o 
  -2   2   5      608.00      691.15     56.20 o 
  -1   2   5        0.14       -1.54      1.54 o 
   0   2   5        2.13        0.62      1.28 o 
   1   2   5      161.52      147.53     12.70 o 
   2   2   5      945.85      922.80     76.98 o 
   3   2   5      234.34      199.74     17.18 o 
   4   2   5       44.45       53.36      4.83 o 
   5   2   5        0.29       -1.56      1.89 o 
   6   2   5      131.92      140.50     11.31 o 
   7   2   5       79.43       92.42      9.41 o 
   8   2   5      233.76      218.51     19.19 o 
   9   2   5       22.58       18.78     15.76 o 
  10   2   5      142.86      172.96     24.22 o 
  11   2   5       13.47        9.08     11.33 o 
  12   2   5        9.89       11.25      6.97 o 
  13   2   5       25.04       26.40      9.11 o 
 -14   3   5        1.88       -7.24      7.24 o 
 -13   3   5        5.50       12.66      7.55 o 
 -12   3   5        0.37       -6.03      6.03 o 
 -11   3   5        2.74       -1.86      7.20 o 
 -10   3   5        0.30       -4.36      5.18 o 
  -9   3   5       89.18      106.01     16.01 o 
  -8   3   5      165.46      180.79     23.47 o 
  -7   3   5        3.37        7.61      2.90 o 
  -6   3   5        8.25        3.17      2.14 o 
  -5   3   5        4.74        1.08      2.51 o 
  -4   3   5        0.97        1.43      1.56 o 
  -3   3   5      262.11      252.59     21.11 o 
  -2   3   5     1570.73     1738.32    140.62 o 
  -1   3   5      229.34      213.87     20.98 o 
   0   3   5       63.91       77.09      7.31 o 
   1   3   5      700.30      718.44     59.96 o 
   2   3   5       79.92       78.78      6.48 o 
   3   3   5       34.02       46.04      4.38 o 
   4   3   5      732.54      756.19     56.13 o 
   5   3   5       96.08      128.70     10.56 o 
   6   3   5       82.27      131.00     12.34 o 
   7   3   5       11.65        8.93      3.59 o 
   8   3   5        0.08        0.53      3.23 o 
   9   3   5        6.12        2.58      3.97 o 
  10   3   5      296.13      291.97     29.47 o 
  11   3   5      105.90      152.59     18.01 o 
  12   3   5       57.50       45.79     11.35 o 
  13   3   5        0.04       -4.87      7.34 o 
 -13   4   5        1.85       -3.27      6.98 o 
 -12   4   5        4.73       -6.12      6.12 o 
 -11   4   5        0.13       -2.93      5.53 o 
 -10   4   5       11.69        9.26      6.37 o 
  -9   4   5       98.99      115.44     17.19 o 
  -8   4   5       23.00       27.23      9.42 o 
  -7   4   5      230.25      208.80     21.03 o 
  -6   4   5       14.94        5.50      4.71 o 
  -5   4   5        0.28       -2.93      2.93 o 
  -4   4   5        9.37       21.86      8.28 o 
  -3   4   5        3.32       -0.90      2.61 o 
  -2   4   5       41.62       46.36      5.30 o 
  -1   4   5      257.15      259.21     25.48 o 
   0   4   5       12.91       14.24      4.83 o 
   1   4   5      265.29      243.12     18.40 o 
   2   4   5       18.92       18.69      3.00 o 
   3   4   5        4.80        5.38      2.19 o 
   4   4   5        1.26       -1.53      3.47 o 
   5   4   5        5.98        1.79      3.35 o 
   6   4   5       19.10       10.07      4.38 o 
   7   4   5        5.60        2.52      3.95 o 
   8   4   5       75.61       96.53     11.95 o 
   9   4   5        8.67        1.28      4.38 o 
  10   4   5        2.46       -3.01     11.37 o 
  11   4   5       39.78       36.79      9.49 o 
  12   4   5       18.80       15.17      8.29 o 
 -12   5   5        0.12       -6.55      6.55 o 
 -11   5   5        2.42       -2.68      6.28 o 
 -10   5   5       40.11       22.59      8.76 o 
  -9   5   5        0.62       -1.92      6.13 o 
  -8   5   5       10.03        6.69      6.08 o 
  -7   5   5       37.85       42.56      8.68 o 
  -6   5   5      586.22      572.41     55.21 o 
  -5   5   5       22.46       21.01      6.21 o 
  -4   5   5       57.24       54.19      9.49 o 
  -3   5   5       58.60       65.81      9.73 o 
  -2   5   5       24.14       18.42      4.37 o 
  -1   5   5      355.20      345.40     32.95 o 
   0   5   5       76.81       77.89     11.57 o 
   1   5   5      559.40      522.28     62.64 o 
   2   5   5        4.08        2.05      3.13 o 
   3   5   5        1.42        0.58      4.00 o 
   4   5   5        0.95        1.40      4.34 o 
   5   5   5        5.75        0.39      3.76 o 
   6   5   5        0.01       -3.58      3.58 o 
   7   5   5       13.61        8.52      6.11 o 
   8   5   5       34.43       29.54      6.51 o 
   9   5   5        0.76       -4.27      4.34 o 
  10   5   5       11.52       18.48      6.44 o 
  11   5   5       51.46       71.49     21.81 o 
 -11   6   5        2.08        4.84      7.75 o 
 -10   6   5        0.11        2.47      8.40 o 
  -9   6   5       56.17       73.96     13.24 o 
  -8   6   5      301.15      261.50     33.55 o 
  -7   6   5      200.15      248.65     32.23 o 
  -6   6   5      700.08      646.65     62.37 o 
  -5   6   5       70.42       75.50     12.37 o 
  -4   6   5       20.63       15.12      8.82 o 
  -3   6   5       56.34       58.86     12.79 o 
  -2   6   5       76.67       76.32      9.53 o 
  -1   6   5      108.24      134.78     14.83 o 
   0   6   5      617.18      607.15     72.65 o 
   1   6   5       51.16       34.61      7.33 o 
   2   6   5        8.53       -3.86      3.86 o 
   3   6   5        6.25        8.85      5.01 o 
   4   6   5        4.20       -2.37      4.38 o 
   5   6   5        2.26       -1.45      5.00 o 
   6   6   5        3.16       -3.90      3.90 o 
   7   6   5      101.62      104.85     12.87 o 
   8   6   5       49.20       47.13     15.69 o 
   9   6   5       63.82       70.86     12.33 o 
  10   6   5        1.91        7.06      5.69 o 
 -10   7   5        2.43        6.68      8.76 o 
  -9   7   5       46.91       75.26     20.45 o 
  -8   7   5        1.28        4.94      6.26 o 
  -7   7   5        0.00       -0.50      8.04 o 
  -6   7   5        8.47       19.13      6.80 o 
  -5   7   5        2.12       -4.82      9.10 o 
  -4   7   5       24.35       19.86     15.04 o 
  -3   7   5       24.63       30.53      7.92 o 
  -2   7   5        2.60       -3.61      3.61 o 
  -1   7   5        0.56       -4.80      4.80 o 
   0   7   5      350.56      323.33     31.55 o 
   1   7   5       53.25       55.70     10.31 o 
   2   7   5      134.11      128.44     18.22 o 
   3   7   5        0.30        4.12      5.48 o 
   4   7   5       24.40        7.15      5.85 o 
   5   7   5       75.88       72.44     12.30 o 
   6   7   5       30.30       33.17      9.14 o 
   7   7   5        9.96        2.67     10.40 o 
   8   7   5       16.89       23.75      7.72 o 
   9   7   5        0.76       -6.22      6.22 o 
  -8   8   5        4.07       -1.05      6.33 o 
  -7   8   5       11.87        8.95      7.38 o 
  -6   8   5        2.06        4.28     10.08 o 
  -5   8   5        1.45       -7.74      9.54 o 
  -4   8   5       14.82       17.24     12.35 o 
  -3   8   5        0.97       -5.69      5.69 o 
  -2   8   5        3.41       -2.85      8.34 o 
  -1   8   5       17.08       12.71      5.16 o 
   0   8   5        0.54       -5.70      6.13 o 
   1   8   5      304.90      329.40     32.47 o 
   2   8   5        1.54        2.62      5.86 o 
   3   8   5      175.62      177.05     42.40 o 
   4   8   5        0.76        2.19      5.98 o 
   5   8   5        1.49       -8.86      8.86 o 
   6   8   5        0.19       -1.14      6.59 o 
   7   8   5        0.95       10.54      7.58 o 
  -5   9   5        4.59       -5.07      9.62 o 
  -4   9   5        3.25       17.57     11.93 o 
  -3   9   5        2.02       -7.52      7.52 o 
  -2   9   5       32.08       27.66      8.35 o 
  -1   9   5       10.42       11.37      5.84 o 
   0   9   5        5.61        1.31      5.62 o 
   1   9   5        2.95       -2.65      5.20 o 
   2   9   5        0.75        0.63      7.68 o 
   3   9   5        0.38       -5.88      5.88 o 
   4   9   5        6.69        4.77      7.32 o 
 -14   0   6       69.79       65.73     13.91 o 
 -12   0   6      219.63      218.60     28.40 o 
 -10   0   6        1.23        3.10      7.40 o 
  -8   0   6      140.69      170.63     17.90 o 
  -6   0   6       35.68       37.63      5.24 o 
  -4   0   6      229.60      211.98     20.70 o 
  -2   0   6      109.86       81.53      7.10 o 
   0   0   6     1603.41     1481.49    174.26 o 
   2   0   6      131.81      132.28     16.69 o 
   4   0   6      697.39      652.55     77.14 o 
   6   0   6      519.42      538.58     64.23 o 
   8   0   6      148.50      209.43     39.83 o 
  10   0   6       12.58        1.32      7.66 o 
  12   0   6       16.94        4.83      8.86 o 
 -14   1   6        0.98       -5.41      5.41 o 
 -13   1   6       36.36       29.68      7.27 o 
 -12   1   6       11.99        1.83      4.15 o 
 -11   1   6       45.82       47.00      6.71 o 
 -10   1   6       71.62       80.58      9.18 o 
  -9   1   6       11.68       14.86      3.72 o 
  -8   1   6       74.77       93.28      7.61 o 
  -7   1   6        1.35       -2.02      2.02 o 
  -6   1   6       44.81       50.38      4.51 o 
  -5   1   6        5.56        2.11      1.80 o 
  -4   1   6       43.67       59.15      4.84 o 
  -3   1   6       27.09       40.93      3.61 o 
  -2   1   6     1292.53     1296.23     86.20 o 
  -1   1   6     1313.25     1328.79     97.96 o 
   0   1   6      453.90      436.16     36.68 o 
   1   1   6      129.68      138.60     12.16 o 
   2   1   6      772.00      779.72     65.24 o 
   3   1   6     1201.96     1187.42     98.94 o 
   4   1   6      254.19      264.73     22.67 o 
   5   1   6       22.10       15.79      3.29 o 
   6   1   6      325.72      312.20     26.70 o 
   7   1   6        2.84       -3.33      4.33 o 
   8   1   6       16.59        9.98      5.47 o 
   9   1   6       14.48        8.20      5.19 o 
  10   1   6       50.34       48.29     10.07 o 
  11   1   6        0.23       -0.83      5.57 o 
  12   1   6       33.93       30.73     13.49 o 
  13   1   6       18.65       35.59      9.47 o 
 -14   2   6        3.78       -1.47      7.14 o 
 -13   2   6        0.78       -2.84      9.72 o 
 -12   2   6        7.32        1.99      6.42 o 
 -11   2   6       38.06       19.60      7.17 o 
 -10   2   6      326.56      321.18     31.83 o 
  -9   2   6      239.00      238.40     20.62 o 
  -8   2   6      291.57      282.73     19.65 o 
  -7   2   6       35.73       36.40      4.20 o 
  -6   2   6      292.18      295.73     20.31 o 
  -5   2   6      103.45      123.71      9.14 o 
  -4   2   6      464.12      480.63     32.52 o 
  -3   2   6      687.02      704.47     51.15 o 
  -2   2   6      261.10      292.38     24.26 o 
  -1   2   6        0.07       -2.14      2.14 o 
   0   2   6       57.38       50.44      5.20 o 
   1   2   6      515.08      495.03     41.53 o 
   2   2   6      522.53      483.70     40.69 o 
   3   2   6       38.31       40.60      4.68 o 
   4   2   6     1009.29     1019.26     85.09 o 
   5   2   6        3.53        3.60      3.53 o 
   6   2   6     1092.20     1073.30     89.67 o 
   7   2   6       35.16       25.57      5.38 o 
   8   2   6      499.53      480.92     47.68 o 
   9   2   6       75.17       67.67     11.46 o 
  10   2   6      182.64      202.67     27.71 o 
  11   2   6       21.06       25.11      8.46 o 
  12   2   6      165.75      198.03     27.86 o 
  13   2   6       32.22       29.13     10.50 o 
 -13   3   6        0.29       -8.12      8.12 o 
 -12   3   6       21.04        4.67      7.98 o 
 -11   3   6        1.74       -2.64      5.74 o 
 -10   3   6        0.03       -4.77      4.77 o 
  -9   3   6       42.63       31.10      8.00 o 
  -8   3   6        2.39       -4.72      5.67 o 
  -7   3   6       46.68       52.57      6.17 o 
  -6   3   6       58.00       74.82     10.69 o 
  -5   3   6       46.86       54.11      6.17 o 
  -4   3   6      165.70      163.49     16.60 o 
  -3   3   6      128.15      154.62     13.77 o 
  -2   3   6      452.43      479.80     39.43 o 
  -1   3   6      102.99      117.04     12.53 o 
   0   3   6       67.56       75.25      7.33 o 
   1   3   6        2.11       -1.16      1.83 o 
   2   3   6       34.13       35.67      5.18 o 
   3   3   6       34.93       25.81      3.68 o 
   4   3   6      182.60      180.98     15.88 o 
   5   3   6       79.90       85.82     10.29 o 
   6   3   6        6.82        4.02      3.36 o 
   7   3   6      136.92      153.44     16.86 o 
   8   3   6       27.47       15.84      4.90 o 
   9   3   6       19.20       13.12      6.49 o 
  10   3   6       29.40       32.26      8.86 o 
  11   3   6        9.20        9.25      6.55 o 
  12   3   6       19.16       23.74      9.11 o 
 -13   4   6        8.34       -3.24      7.14 o 
 -12   4   6        1.28       -4.44      5.70 o 
 -11   4   6        3.89        2.75     10.89 o 
 -10   4   6       13.47       16.54      6.78 o 
  -9   4   6       42.46       35.35      8.76 o 
  -8   4   6        0.97       -1.52      4.88 o 
  -7   4   6       47.30       50.22      7.56 o 
  -6   4   6       71.23       84.19     10.22 o 
  -5   4   6        3.49        1.27      3.63 o 
  -4   4   6       55.19       65.48      9.08 o 
  -3   4   6      273.43      282.00     23.69 o 
  -2   4   6      126.96      126.30     11.69 o 
  -1   4   6      680.34      669.31     64.34 o 
   0   4   6      198.58      182.63     18.45 o 
   1   4   6       60.86       66.71      8.19 o 
   2   4   6       81.51       81.37      8.18 o 
   3   4   6        1.27       -1.96      2.45 o 
   4   4   6        2.47        1.85      2.75 o 
   5   4   6      106.50      114.85     10.98 o 
   6   4   6       32.01       32.59      6.11 o 
   7   4   6       46.14       47.11      8.74 o 
   8   4   6        0.17       -3.66      3.66 o 
   9   4   6        3.74       -1.19      4.25 o 
  10   4   6        5.62        2.74      6.88 o 
  11   4   6        1.37       -6.51      6.51 o 
  12   4   6        1.41       -6.84      6.84 o 
 -12   5   6        6.30       -5.00      6.59 o 
 -11   5   6        3.04        9.62      7.48 o 
 -10   5   6        0.35       -4.55      5.76 o 
  -9   5   6        4.03       -4.96      4.96 o 
  -8   5   6      114.89       88.31     14.15 o 
  -7   5   6       68.17       62.73     11.13 o 
  -6   5   6      869.34      901.71     86.30 o 
  -5   5   6       64.38       68.19     11.31 o 
  -4   5   6      408.76      402.46     48.77 o 
  -3   5   6      518.50      498.47     47.65 o 
  -2   5   6       12.96       14.00      4.20 o 
  -1   5   6        0.00       -1.08      3.68 o 
   0   5   6      202.22      204.58     25.47 o 
   1   5   6       79.30       96.46     14.21 o 
   2   5   6       19.28       17.16      5.59 o 
   3   5   6       24.37       12.90      4.77 o 
   4   5   6       36.29       36.35      7.58 o 
   5   5   6       23.88       20.64      5.12 o 
   6   5   6        3.81        0.68      7.90 o 
   7   5   6       25.99       20.45      5.33 o 
   8   5   6       16.59       33.50      6.63 o 
   9   5   6       13.98        8.22      5.21 o 
  10   5   6       15.67       18.13      7.81 o 
  11   5   6        1.16        2.60      7.12 o 
 -11   6   6        0.00        1.36      6.89 o 
 -10   6   6        7.34       -2.71      6.35 o 
  -9   6   6        6.47        0.95      9.08 o 
  -8   6   6       22.81       18.69      7.84 o 
  -7   6   6       15.26       14.64      9.52 o 
  -6   6   6      283.07      319.62     39.42 o 
  -5   6   6        0.81       -5.21      5.21 o 
  -4   6   6      269.89      289.66     35.81 o 
  -3   6   6        3.33        2.82      3.97 o 
  -2   6   6       36.00       33.01      6.19 o 
  -1   6   6      396.14      355.62     34.56 o 
   0   6   6      108.20       93.94     38.69 o 
   1   6   6      231.09      226.85     28.51 o 
   2   6   6       28.12       22.15      6.23 o 
   3   6   6        2.95       -4.19      4.87 o 
   4   6   6       56.84       50.00     14.51 o 
   5   6   6      131.81      133.35     18.88 o 
   6   6   6       69.72       61.80     21.01 o 
   7   6   6      103.70       97.30     16.30 o 
   8   6   6      134.94      131.11     19.14 o 
   9   6   6        0.01       -3.31      6.70 o 
  10   6   6        7.94        4.72      6.05 o 
  -9   7   6        4.36       -4.34      5.99 o 
  -8   7   6        4.01        1.97      8.66 o 
  -7   7   6        0.30       -2.68      5.34 o 
  -6   7   6        8.05        5.33      6.13 o 
  -5   7   6       11.71       11.39      6.31 o 
  -4   7   6        5.02        8.93      6.55 o 
  -3   7   6        0.21       -5.09      5.09 o 
  -2   7   6        2.29       -4.06      4.06 o 
  -1   7   6       43.58       42.44      8.11 o 
   0   7   6       63.81       62.58      8.90 o 
   1   7   6        7.62        8.30      5.99 o 
   2   7   6      119.03      166.72     22.70 o 
   3   7   6      308.20      314.87     39.14 o 
   4   7   6        0.06       -0.55      5.44 o 
   5   7   6      144.43      198.43     38.33 o 
   6   7   6       19.14        8.39      7.07 o 
   7   7   6        3.08       -3.90      6.62 o 
   8   7   6       10.52       21.42      7.98 o 
  -7   8   6       10.06        4.85      6.61 o 
  -6   8   6        0.12        2.24     12.21 o 
  -5   8   6        0.21       -6.38      6.38 o 
  -4   8   6        1.16        1.27      7.02 o 
  -3   8   6        3.52       -4.08      6.19 o 
  -2   8   6       20.58       25.52     10.74 o 
  -1   8   6       25.44       20.92      6.27 o 
   0   8   6        9.80        1.83      5.27 o 
   1   8   6       15.22       18.20      5.72 o 
   2   8   6       25.17       13.91      6.98 o 
   3   8   6       18.64       19.23      7.73 o 
   4   8   6      164.14      219.65     29.67 o 
   5   8   6       32.96       15.23     12.17 o 
   6   8   6       10.66        9.76      7.98 o 
  -4   9   6        8.52        4.06      7.37 o 
  -3   9   6        3.43        0.44     10.08 o 
  -2   9   6        0.53        8.22      7.04 o 
  -1   9   6        4.10       -5.38      5.38 o 
   0   9   6        1.76       -2.89      5.74 o 
   1   9   6        1.30       -3.80      5.21 o 
   2   9   6       12.42        7.02      6.02 o 
 -13   0   7        8.04       14.45     10.54 o 
 -11   0   7      481.14      538.98     64.52 o 
  -9   0   7      401.32      384.03     37.47 o 
  -7   0   7        5.57        1.27      3.30 o 
  -5   0   7      198.78      191.17     18.96 o 
  -3   0   7       32.17       38.26      4.99 o 
  -1   0   7       38.23       33.97      5.61 o 
   1   0   7      604.70      647.14     76.78 o 
   3   0   7      391.63      413.12     49.48 o 
   5   0   7      623.42      664.20     79.05 o 
   7   0   7       98.67      107.65     15.10 o 
   9   0   7        5.42        5.51      6.98 o 
  11   0   7        9.69        2.12      8.86 o 
 -14   1   7        3.81        8.23      6.08 o 
 -13   1   7       25.52       12.01      5.81 o 
 -12   1   7        2.43        1.64      5.14 o 
 -11   1   7      185.44      221.91     23.34 o 
 -10   1   7      382.15      412.38     34.68 o 
  -9   1   7      130.52      166.27     12.30 o 
  -8   1   7      533.20      536.07     36.54 o 
  -7   1   7        0.15        0.30      2.32 o 
  -6   1   7       24.39       19.85      3.97 o 
  -5   1   7        0.09       -1.45      1.77 o 
  -4   1   7       96.30       94.95      7.11 o 
  -3   1   7        4.91        1.31      1.43 o 
  -2   1   7      221.59      216.99     13.58 o 
  -1   1   7      479.90      520.85     38.71 o 
   0   1   7      303.19      249.86     21.35 o 
   1   1   7      838.87      791.71     66.22 o 
   2   1   7      286.62      282.67     23.99 o 
   3   1   7      850.19      849.53     71.00 o 
   4   1   7       68.21       68.14      7.10 o 
   5   1   7       11.79       12.93      3.40 o 
   6   1   7       19.25       18.25      3.88 o 
   7   1   7      241.72      225.98     23.11 o 
   8   1   7      145.81      160.00     22.22 o 
   9   1   7       73.85       96.28     16.20 o 
  10   1   7       79.88       79.86     13.69 o 
  11   1   7       11.05       13.40      6.68 o 
  12   1   7       26.45       16.43      8.76 o 
 -13   2   7        4.25       -3.79      6.70 o 
 -12   2   7       45.26       28.62      8.33 o 
 -11   2   7       29.45       11.99      5.65 o 
 -10   2   7       28.71       26.51      6.09 o 
  -9   2   7      128.43      154.88     14.56 o 
  -8   2   7      593.51      600.39     44.33 o 
  -7   2   7       38.49       49.80      5.69 o 
  -6   2   7        2.04        1.76      2.58 o 
  -5   2   7       11.42        3.62      3.73 o 
  -4   2   7       10.35        3.58      2.24 o 
  -3   2   7      278.67      313.50     23.17 o 
  -2   2   7      774.41      835.57     68.01 o 
  -1   2   7      830.29      814.24     68.01 o 
   0   2   7        5.17        6.75      2.31 o 
   1   2   7      104.28      125.77     11.53 o 
   2   2   7      196.68      176.67     15.41 o 
   3   2   7      344.51      335.14     28.52 o 
   4   2   7      337.39      324.93     27.70 o 
   5   2   7        1.99        7.93      2.94 o 
   6   2   7       47.73       43.91      5.69 o 
   7   2   7       97.04      122.07     14.04 o 
   8   2   7        1.66       -0.93      3.71 o 
   9   2   7      136.45      131.32     19.05 o 
  10   2   7       34.68       40.01      9.44 o 
  11   2   7        0.01       -5.86      5.86 o 
  12   2   7       56.61       59.15     12.17 o 
 -13   3   7       36.57       22.70      8.98 o 
 -12   3   7       58.20       73.81     26.16 o 
 -11   3   7       37.00       20.19     14.81 o 
 -10   3   7        6.39       -5.39      5.39 o 
  -9   3   7       27.96       21.13      5.90 o 
  -8   3   7        0.56        0.04      3.92 o 
  -7   3   7       11.26        3.03      3.52 o 
  -6   3   7       11.11        6.39      3.18 o 
  -5   3   7        0.60       -2.69      2.69 o 
  -4   3   7        0.19       -2.96      2.96 o 
  -3   3   7      275.19      260.12     21.91 o 
  -2   3   7       53.50       43.97      5.30 o 
  -1   3   7      253.72      244.02     24.09 o 
   0   3   7      437.09      432.97     41.97 o 
   1   3   7      294.97      290.91     24.81 o 
   2   3   7      179.94      167.06     14.73 o 
   3   3   7       14.63       11.06      3.75 o 
   4   3   7      151.11      161.05     14.49 o 
   5   3   7        6.23        6.05      3.17 o 
   6   3   7        3.84        0.94      3.68 o 
   7   3   7       27.76       16.90      4.71 o 
   8   3   7       39.68       49.39      7.75 o 
   9   3   7       36.04       36.53     22.27 o 
  10   3   7       65.29       57.63     13.49 o 
  11   3   7        9.70        6.40      9.36 o 
  12   3   7       87.05       74.11     20.65 o 
 -12   4   7        0.59       -3.30      6.19 o 
 -11   4   7        0.51        3.88      7.03 o 
 -10   4   7        2.40       -4.77      5.43 o 
  -9   4   7        6.47       -1.75      5.62 o 
  -8   4   7        4.57       -4.01      4.72 o 
  -7   4   7       16.10       12.32      4.89 o 
  -6   4   7        5.74        1.53      3.33 o 
  -5   4   7       33.92       25.10      5.28 o 
  -4   4   7        6.03        3.10      4.37 o 
  -3   4   7       14.40        9.07      3.17 o 
  -2   4   7      247.77      240.95     20.52 o 
  -1   4   7        0.88        0.22      2.92 o 
   0   4   7        8.69       11.24      3.77 o 
   1   4   7       22.75       16.97      4.01 o 
   2   4   7       36.45       42.26      6.35 o 
   3   4   7      217.60      207.99     21.00 o 
   4   4   7        0.04       -2.63      2.63 o 
   5   4   7       10.80        4.08      3.11 o 
   6   4   7       80.70       86.74     10.83 o 
   7   4   7        5.35       -0.74      3.92 o 
   8   4   7       11.76       17.35      5.34 o 
   9   4   7        2.06       -0.85      5.66 o 
  10   4   7       10.20       11.47      6.85 o 
  11   4   7        3.45      -10.91     10.91 o 
 -11   5   7        1.01        0.22      6.92 o 
 -10   5   7        2.59       -0.88      6.66 o 
  -9   5   7        0.11       -2.98      5.35 o 
  -8   5   7        4.40        2.22      5.43 o 
  -7   5   7        0.77       -3.71     11.63 o 
  -6   5   7        0.07       -3.73      3.73 o 
  -5   5   7        0.01        4.71     13.71 o 
  -4   5   7      440.80      423.55     51.33 o 
  -3   5   7      535.32      518.14     49.65 o 
  -2   5   7      332.70      339.49     28.56 o 
  -1   5   7       78.17       86.30     10.44 o 
   0   5   7        0.15        0.48      3.72 o 
   1   5   7      470.45      459.78     44.84 o 
   2   5   7        0.05       -0.17      3.43 o 
   3   5   7        5.65       -0.75      5.97 o 
   4   5   7       19.89       14.60      5.86 o 
   5   5   7        3.57       -3.02      4.57 o 
   6   5   7        2.04       -3.55      4.53 o 
   7   5   7       11.10       10.38     12.45 o 
   8   5   7        3.35        5.33      6.36 o 
   9   5   7        8.98        4.59      6.51 o 
  10   5   7        4.45        3.24     13.19 o 
 -10   6   7        1.30       -5.09      6.12 o 
  -9   6   7        1.18       -5.63      5.63 o 
  -8   6   7        5.04       -4.42      5.69 o 
  -7   6   7       15.08       18.24      8.20 o 
  -6   6   7      470.26      434.48     52.83 o 
  -5   6   7       14.42       16.04      8.14 o 
  -4   6   7      279.74      265.28     33.03 o 
  -3   6   7       23.30       22.98      5.93 o 
  -2   6   7        6.17       -0.25      3.88 o 
  -1   6   7       37.66       31.51      6.29 o 
   0   6   7      186.80      246.97     31.68 o 
   1   6   7      113.22      128.71     18.34 o 
   2   6   7      105.31      115.67     16.90 o 
   3   6   7        1.13       -4.14      4.76 o 
   4   6   7        3.69       -4.22      4.22 o 
   5   6   7       16.59        7.75      5.69 o 
   6   6   7        3.17       -3.65      5.50 o 
   7   6   7       52.93       39.28      9.57 o 
   8   6   7       12.76        4.17      6.09 o 
   9   6   7       10.29        2.99      7.90 o 
  -9   7   7        5.24        3.80     10.87 o 
  -8   7   7       21.41       51.49     11.31 o 
  -7   7   7        0.23       -4.15      5.41 o 
  -6   7   7       16.53       17.56      6.89 o 
  -5   7   7       52.35       61.23     11.54 o 
  -4   7   7        0.38       -1.12      9.56 o 
  -3   7   7        5.56        9.65      6.39 o 
  -2   7   7        8.62        7.30      5.59 o 
  -1   7   7        0.39       -3.01      5.00 o 
   0   7   7       16.81       11.21      5.02 o 
   1   7   7        0.60       -1.22      5.25 o 
   2   7   7        0.51       -2.62      8.18 o 
   3   7   7        6.65        9.34      6.01 o 
   4   7   7       21.84       20.07      7.44 o 
   5   7   7        0.47       -0.83      6.23 o 
   6   7   7       51.21       56.72     11.32 o 
   7   7   7       37.44       36.56     14.58 o 
  -6   8   7       15.89        8.25     24.34 o 
  -5   8   7        1.09       -3.13     23.66 o 
  -4   8   7       17.38       19.95      8.01 o 
  -3   8   7       25.99       13.17     17.34 o 
  -2   8   7        0.64       -3.38      4.77 o 
  -1   8   7        7.10       -1.49      5.15 o 
   0   8   7        8.43       16.39      6.23 o 
   1   8   7       17.23       11.86      7.05 o 
   2   8   7       23.20       16.27      7.23 o 
   3   8   7       46.77       34.94      9.02 o 
   4   8   7       12.43        1.55      6.65 o 
   5   8   7       20.28        7.74      7.16 o 
  -1   9   7        0.88       -1.36      9.34 o 
   0   9   7        0.18        2.51      5.48 o 
 -12   0   8       19.00       -3.23      9.30 o 
 -10   0   8       20.21       25.96      7.55 o 
  -8   0   8       69.23       80.24     10.01 o 
  -6   0   8       84.70       73.24      8.85 o 
  -4   0   8        0.33       -3.13      3.13 o 
  -2   0   8        4.80        1.57      2.68 o 
   0   0   8       43.47       43.01      7.07 o 
   2   0   8      238.90      238.63     28.97 o 
   4   0   8      179.77      189.36     23.97 o 
   6   0   8       45.31       58.05     10.16 o 
   8   0   8      220.14      232.45     42.58 o 
  10   0   8        9.15       12.01      9.34 o 
  12   0   8        5.21       -0.76     11.13 o 
 -13   1   8       10.36        7.23      9.05 o 
 -12   1   8        3.82       -1.08      5.20 o 
 -11   1   8        4.11       -2.50      4.64 o 
 -10   1   8      197.66      250.20     25.39 o 
  -9   1   8        1.69       -2.98      3.03 o 
  -8   1   8      854.26      846.91     62.19 o 
  -7   1   8       27.05       29.78      4.27 o 
  -6   1   8      140.33      163.99     13.12 o 
  -5   1   8       16.75       10.83      2.53 o 
  -4   1   8       23.23       25.30      3.02 o 
  -3   1   8       38.68       31.80      3.06 o 
  -2   1   8       54.51       51.68      4.68 o 
  -1   1   8      398.31      416.63     31.17 o 
   0   1   8       34.71       50.49      5.55 o 
   1   1   8      470.17      444.58     37.55 o 
   2   1   8      144.26      163.76     14.67 o 
   3   1   8        8.28        4.94      4.01 o 
   4   1   8        8.65        5.64      2.97 o 
   5   1   8       55.08       51.72      6.15 o 
   6   1   8      536.47      538.58     45.57 o 
   7   1   8        7.42        5.11      4.02 o 
   8   1   8       36.76       42.27      8.99 o 
   9   1   8        2.05        2.75      6.33 o 
  10   1   8       38.41       39.93     15.26 o 
  11   1   8        0.11        1.41      6.46 o 
  12   1   8        8.79       13.00      8.17 o 
 -13   2   8        0.18       -6.66      6.66 o 
 -12   2   8        7.70       -1.19      5.37 o 
 -11   2   8       64.36       48.42      8.30 o 
 -10   2   8      125.44      118.77     11.94 o 
  -9   2   8        9.90        8.08      4.06 o 
  -8   2   8      513.51      485.02     36.12 o 
  -7   2   8        1.79        1.42      3.05 o 
  -6   2   8      220.53      205.24     15.75 o 
  -5   2   8      146.74      171.96     13.55 o 
  -4   2   8      155.13      170.83     14.99 o 
  -3   2   8      221.52      218.34     18.59 o 
  -2   2   8       39.17       35.65      7.17 o 
  -1   2   8      273.26      266.64     26.33 o 
   0   2   8      120.37      120.49     14.16 o 
   1   2   8       68.62       87.51      8.58 o 
   2   2   8       88.78      107.02     10.09 o 
   3   2   8      151.89      154.34     14.01 o 
   4   2   8      107.87      119.85     11.53 o 
   5   2   8        1.23        4.21      3.08 o 
   6   2   8       96.43      130.21     15.76 o 
   7   2   8       63.44       78.19     12.61 o 
   8   2   8      207.65      211.00     22.48 o 
   9   2   8        0.44       -5.47      5.47 o 
  10   2   8      169.34      195.50     27.32 o 
  11   2   8       23.29       21.19     16.80 o 
  12   2   8      111.09      114.91     18.62 o 
 -13   3   8        9.78       16.34      8.20 o 
 -12   3   8       28.62       29.50      8.79 o 
 -11   3   8       16.95       14.78     10.87 o 
 -10   3   8       88.31       91.82     11.63 o 
  -9   3   8        2.43        0.04      4.17 o 
  -8   3   8       26.53       17.30      4.21 o 
  -7   3   8        3.40       -3.27      3.27 o 
  -6   3   8       25.69       20.23      4.26 o 
  -5   3   8        6.83       -1.72      2.86 o 
  -4   3   8        3.76       -0.25      3.75 o 
  -3   3   8      126.22      154.31     13.90 o 
  -2   3   8        0.11       -1.81      2.93 o 
  -1   3   8      289.83      256.13     25.46 o 
   0   3   8        7.54        1.55      3.09 o 
   1   3   8        3.13        1.92      3.08 o 
   2   3   8        1.96       -2.09      3.20 o 
   3   3   8       59.97       53.35      7.41 o 
   4   3   8       87.15       94.00      9.53 o 
   5   3   8      290.28      293.23     25.36 o 
   6   3   8       80.16       74.64     13.74 o 
   7   3   8        2.40       -1.94      4.28 o 
   8   3   8       20.42       23.30      5.91 o 
   9   3   8       17.36       27.24     11.25 o 
  10   3   8        6.43        8.63      8.68 o 
  11   3   8        6.63       -0.30     21.75 o 
 -12   4   8       17.69        7.96      7.32 o 
 -11   4   8       22.59       15.14      7.60 o 
 -10   4   8        3.63       11.83      6.68 o 
  -9   4   8        0.49       -4.18      5.29 o 
  -8   4   8        9.81        8.09      4.62 o 
  -7   4   8        1.03        0.32      4.43 o 
  -6   4   8        6.21        5.37      3.64 o 
  -5   4   8        3.26       -1.28      4.63 o 
  -4   4   8        1.20       -0.29      3.80 o 
  -3   4   8       46.17       39.55      5.53 o 
  -2   4   8      151.25      148.61     13.90 o 
  -1   4   8      249.30      239.41     24.00 o 
   0   4   8       24.23       11.80      4.17 o 
   1   4   8      692.24      677.04     65.34 o 
   2   4   8       73.26       86.69     10.53 o 
   3   4   8       22.24       10.57      4.18 o 
   4   4   8       63.52       73.75      9.38 o 
   5   4   8       10.49       21.00      6.34 o 
   6   4   8        1.31       -0.94      5.11 o 
   7   4   8        0.14        3.28      5.47 o 
   8   4   8        4.48        1.69      4.87 o 
   9   4   8        6.86       15.73      7.55 o 
  10   4   8        1.86        6.05      7.24 o 
 -11   5   8        3.84        6.00      7.06 o 
 -10   5   8        9.09       -1.83      6.31 o 
  -9   5   8        0.73        2.24      5.59 o 
  -8   5   8        0.01       -1.86      5.02 o 
  -7   5   8        1.61       -4.16      4.16 o 
  -6   5   8      151.48      135.32     15.52 o 
  -5   5   8        8.65        7.45      7.38 o 
  -4   5   8      516.28      510.00     49.78 o 
  -3   5   8      166.60      214.67     19.33 o 
  -2   5   8       93.55      100.66     10.39 o 
  -1   5   8      873.31      766.79     73.95 o 
   0   5   8      608.53      607.27     58.76 o 
   1   5   8       50.03       44.00      8.57 o 
   2   5   8      426.43      414.70     40.68 o 
   3   5   8       21.78       14.12      4.86 o 
   4   5   8        0.71       -2.62      3.70 o 
   5   5   8        1.39       -4.01      5.27 o 
   6   5   8       18.98       13.52      8.30 o 
   7   5   8        4.34        8.59      6.31 o 
   8   5   8        0.01       -5.82      5.82 o 
   9   5   8        5.15        0.48      6.99 o 
 -10   6   8        0.13       -6.32      9.42 o 
  -9   6   8        4.09       -0.23      6.44 o 
  -8   6   8       39.69       53.36     10.96 o 
  -7   6   8       33.05       39.83     14.07 o 
  -6   6   8       40.40       66.71      9.79 o 
  -5   6   8       17.13        7.00      7.76 o 
  -4   6   8       26.91       33.53      8.45 o 
  -3   6   8      179.56      217.46     22.97 o 
  -2   6   8        1.47       -1.40      4.12 o 
  -1   6   8        3.49        4.74      4.36 o 
   0   6   8       26.34       19.87      6.95 o 
   1   6   8      349.11      305.32     41.18 o 
   2   6   8       15.91        9.24      6.26 o 
   3   6   8        3.73       -8.72      8.72 o 
   4   6   8       18.71        5.86      6.11 o 
   5   6   8       11.47        8.10      6.42 o 
   6   6   8        0.96       -5.57      5.57 o 
   7   6   8       25.38       22.29      8.12 o 
   8   6   8      133.33      150.35     29.05 o 
  -8   7   8        6.96        9.77      7.53 o 
  -7   7   8        2.65        4.94      6.70 o 
  -6   7   8        0.64       -2.52      5.81 o 
  -5   7   8       50.29       53.45     10.92 o 
  -4   7   8        0.49       -6.08      6.08 o 
  -3   7   8       96.84      105.76     13.11 o 
  -2   7   8        0.08        2.08      4.71 o 
  -1   7   8        0.68       -3.45      5.59 o 
   0   7   8        5.93       10.38      9.10 o 
   1   7   8        1.05       -4.30      7.08 o 
   2   7   8        7.13        8.55      6.71 o 
   3   7   8        9.46       10.69      6.83 o 
   4   7   8        0.66        5.04      6.28 o 
   5   7   8       19.15       12.34      7.19 o 
   6   7   8       18.00       24.01     11.79 o 
   7   7   8       30.43       26.73      8.76 o 
  -5   8   8       14.34       17.65     16.10 o 
  -4   8   8       14.58       -0.62      7.73 o 
  -3   8   8        0.03       -1.41      6.69 o 
  -2   8   8        0.99       -5.30      5.30 o 
  -1   8   8        5.85        6.93      6.13 o 
   0   8   8        0.05        3.39      5.71 o 
   1   8   8        0.00        1.57      6.51 o 
   2   8   8        0.03       -4.83      6.09 o 
   3   8   8       16.35        7.38      7.43 o 
   4   8   8       25.04       13.74     14.69 o 
 -13   0   9       29.80       21.87     11.89 o 
 -11   0   9        6.96        6.74     10.02 o 
  -9   0   9       64.25       89.31     24.16 o 
  -7   0   9       49.10       72.17     20.57 o 
  -5   0   9       75.76       81.10      9.53 o 
  -3   0   9        4.54        2.42      4.23 o 
  -1   0   9       14.45        5.49      3.50 o 
   1   0   9      134.83      130.55     17.48 o 
   3   0   9     1004.96     1044.25    123.40 o 
   5   0   9      416.23      442.13     53.36 o 
   7   0   9       28.35       25.98     10.58 o 
   9   0   9       32.16       23.23     10.10 o 
  11   0   9       16.43       30.69     12.53 o 
 -13   1   9        4.60       -2.45      6.73 o 
 -12   1   9        1.85       -1.34      6.72 o 
 -11   1   9        7.66       -1.63      6.22 o 
 -10   1   9       33.63       37.79      6.08 o 
  -9   1   9       12.78       12.67      5.14 o 
  -8   1   9      408.38      436.14     32.56 o 
  -7   1   9       15.54        7.78      3.92 o 
  -6   1   9      691.20      686.96     50.51 o 
  -5   1   9       39.23       40.13      4.69 o 
  -4   1   9       41.40       36.43      7.03 o 
  -3   1   9      101.53      114.13      9.40 o 
  -2   1   9       45.72       51.69      8.96 o 
  -1   1   9      233.25      215.49     18.75 o 
   0   1   9       45.07       47.28      5.68 o 
   1   1   9      116.07      126.73     11.78 o 
   2   1   9      135.17      150.41     13.84 o 
   3   1   9        2.45        3.36      3.06 o 
   4   1   9       14.69        9.76      3.69 o 
   5   1   9       13.39       17.12      4.00 o 
   6   1   9        3.31       -3.29      3.29 o 
   7   1   9       32.05       40.06      7.06 o 
   8   1   9        6.77        9.35      6.54 o 
   9   1   9       48.95       50.17     10.08 o 
  10   1   9        4.70       -6.05      6.05 o 
  11   1   9       31.48       49.70     11.24 o 
 -12   2   9       16.60       21.94     11.93 o 
 -11   2   9        6.41       -0.09      8.72 o 
 -10   2   9       15.80        2.69      5.59 o 
  -9   2   9        7.71        7.83      7.79 o 
  -8   2   9        0.05        0.74      3.48 o 
  -7   2   9       45.14       55.91      6.89 o 
  -6   2   9      440.13      436.58     36.54 o 
  -5   2   9      412.36      385.01     32.40 o 
  -4   2   9      204.06      180.65     15.92 o 
  -3   2   9      251.99      249.22     21.21 o 
  -2   2   9        0.18       -0.33      4.83 o 
  -1   2   9      272.54      261.18     25.86 o 
   0   2   9      105.83      129.90     14.13 o 
   1   2   9       52.01       58.68      7.71 o 
   2   2   9        2.05        2.78      3.31 o 
   3   2   9      470.44      460.84     39.15 o 
   4   2   9       18.29       24.00      4.41 o 
   5   2   9      242.33      251.47     22.01 o 
   6   2   9       84.88      113.86     13.29 o 
   7   2   9       13.49       17.87      5.01 o 
   8   2   9        6.68        3.65      5.59 o 
   9   2   9       11.19       10.80      7.07 o 
  10   2   9       13.20       19.85      8.06 o 
  11   2   9        1.92        2.09      7.45 o 
 -12   3   9        9.07       10.89      7.76 o 
 -11   3   9        3.16       -5.90      5.90 o 
 -10   3   9      168.14      190.17     20.46 o 
  -9   3   9       17.56        9.77      4.91 o 
  -8   3   9       30.27       22.24     12.92 o 
  -7   3   9        2.85        0.01      3.40 o 
  -6   3   9       67.48      100.25     11.88 o 
  -5   3   9        1.82       -3.11      3.11 o 
  -4   3   9        0.26       -3.59      3.59 o 
  -3   3   9        3.62        0.53      3.04 o 
  -2   3   9       94.43      101.38     10.37 o 
  -1   3   9       21.10       25.37      5.25 o 
   0   3   9      170.56      178.25     18.43 o 
   1   3   9        0.47       -3.75      3.75 o 
   2   3   9        2.48       -0.27      6.18 o 
   3   3   9        0.32       -0.46      3.53 o 
   4   3   9      282.08      285.10     28.18 o 
   5   3   9       28.61       25.93      5.59 o 
   6   3   9      145.68      144.29     20.01 o 
   7   3   9       10.71        2.96      5.68 o 
   8   3   9        6.28        5.17      7.75 o 
   9   3   9        0.01        0.24      6.46 o 
  10   3   9       14.26       21.95     12.01 o 
 -11   4   9        7.45       -1.82      6.34 o 
 -10   4   9        2.30       -5.89      5.89 o 
  -9   4   9        0.21       -5.00      5.00 o 
  -8   4   9        3.30       -3.63      4.34 o 
  -7   4   9        1.25        1.74      3.66 o 
  -6   4   9        0.06       -1.85      3.35 o 
  -5   4   9      142.77      170.15     25.74 o 
  -4   4   9       21.92       11.20      5.27 o 
  -3   4   9       55.43       53.12      6.62 o 
  -2   4   9       32.96       29.10      4.88 o 
  -1   4   9       26.42       21.40      5.48 o 
   0   4   9      101.19      118.78     13.63 o 
   1   4   9      286.62      269.82     27.06 o 
   2   4   9      181.52      210.00     21.77 o 
   3   4   9       35.42       29.75      5.78 o 
   4   4   9      196.14      230.25     24.03 o 
   5   4   9       52.16       51.84     10.77 o 
   6   4   9       11.38       -5.21     12.01 o 
   7   4   9        6.07        8.01      6.62 o 
   8   4   9       10.97        2.32      6.23 o 
   9   4   9        0.48       -4.51      8.34 o 
  10   4   9        2.74       -5.63     10.10 o 
 -10   5   9        0.03        4.48      6.69 o 
  -9   5   9        0.02        0.24      5.87 o 
  -8   5   9        4.38       11.46      6.07 o 
  -7   5   9        2.58       -2.78      4.29 o 
  -6   5   9       26.29       14.05      4.40 o 
  -5   5   9        9.17        1.55      4.75 o 
  -4   5   9       70.15       65.88     13.21 o 
  -3   5   9       52.22       41.82      6.05 o 
  -2   5   9       84.63       97.42     10.33 o 
  -1   5   9      322.32      322.98     32.19 o 
   0   5   9       20.11       22.12      5.73 o 
   1   5   9       13.81        8.85      6.34 o 
   2   5   9       51.62       49.54      7.82 o 
   3   5   9        0.01       -5.11      6.80 o 
   4   5   9      107.75      134.39     15.52 o 
   5   5   9       25.23       13.16      6.85 o 
   6   5   9      114.50      133.58     19.87 o 
   7   5   9        5.02        7.12      6.43 o 
   8   5   9       36.69       26.79      8.59 o 
   9   5   9        6.26        5.24      7.24 o 
  -9   6   9        0.43       -3.60      6.62 o 
  -8   6   9        1.92        3.17      6.42 o 
  -7   6   9        5.72        0.85      5.19 o 
  -6   6   9       47.73       39.29      9.04 o 
  -5   6   9      173.90      255.96     36.05 o 
  -4   6   9      119.79      112.02     16.94 o 
  -3   6   9       39.76       30.38      7.00 o 
  -2   6   9       77.64      103.34     12.87 o 
  -1   6   9       12.18       11.18      5.23 o 
   0   6   9       32.10       22.60     13.11 o 
   1   6   9       12.86        3.28     13.37 o 
   2   6   9       41.63       49.42     15.84 o 
   3   6   9       17.50       17.68      7.44 o 
   4   6   9        0.53        0.00      5.86 o 
   5   6   9       39.46       51.42     14.09 o 
   6   6   9        0.52        3.58      7.62 o 
   7   6   9        2.49       -2.34     10.48 o 
  -7   7   9        0.83       -5.25      5.73 o 
  -6   7   9        1.61       -5.34      5.34 o 
  -5   7   9       68.98      114.89     23.60 o 
  -4   7   9        4.08        0.74      9.48 o 
  -3   7   9       93.12      142.37     16.95 o 
  -2   7   9        0.62       -4.55      5.25 o 
  -1   7   9        6.71        8.32      6.05 o 
   0   7   9       16.71       -1.76      9.66 o 
   1   7   9        0.90       -5.99      6.32 o 
   2   7   9       30.18       29.86      8.97 o 
   3   7   9       19.72       16.34      8.17 o 
   4   7   9       22.64       15.08      8.18 o 
   5   7   9        2.56       -5.87      6.83 o 
  -3   8   9        1.09       -8.34      8.34 o 
  -2   8   9        1.33       -6.01      6.01 o 
  -1   8   9       39.02       45.96      8.87 o 
   0   8   9        0.02       -0.27      6.00 o 
   1   8   9        0.38       -0.97      6.68 o 
   2   8   9       10.79       -7.76      7.76 o 
 -12   0  10        0.00        1.80      9.14 o 
 -10   0  10       62.50       83.20     24.88 o 
  -8   0  10       23.11       11.10      5.98 o 
  -6   0  10        2.41        2.06      5.08 o 
  -4   0  10       41.61       45.49     12.13 o 
  -2   0  10       38.36       38.99      5.67 o 
   0   0  10       49.38       55.04      8.97 o 
   2   0  10        0.60       -2.62      4.81 o 
   4   0  10      280.40      294.71     36.17 o 
   6   0  10      427.00      413.07     50.23 o 
   8   0  10       25.16       27.66     11.33 o 
  10   0  10       19.31       11.57     10.50 o 
 -12   1  10        0.96       -3.43      9.18 o 
 -11   1  10        0.00       -4.99      8.06 o 
 -10   1  10        0.98       15.99      6.42 o 
  -9   1  10        1.25        0.93      4.47 o 
  -8   1  10      425.48      463.04     44.24 o 
  -7   1  10       54.31       64.12      7.72 o 
  -6   1  10      623.44      647.52     53.75 o 
  -5   1  10      155.64      197.50     17.45 o 
  -4   1  10       20.96       14.41      3.89 o 
  -3   1  10       99.90       84.28      7.65 o 
  -2   1  10      110.13      120.80     11.48 o 
  -1   1  10      198.26      210.47     21.74 o 
   0   1  10       19.79       14.28      4.43 o 
   1   1  10       15.39       10.75      6.87 o 
   2   1  10       13.53        9.53      3.33 o 
   3   1  10       50.52       56.43      8.02 o 
   4   1  10      115.35      118.81     11.58 o 
   5   1  10       26.39       20.61      4.45 o 
   6   1  10       41.71       43.20      6.14 o 
   7   1  10       20.95       14.00      6.68 o 
   8   1  10       77.67       84.13     14.10 o 
   9   1  10        0.11       -4.95      6.45 o 
  10   1  10        3.66       -0.83     10.74 o 
 -12   2  10        0.16        7.98      9.82 o 
 -11   2  10        4.43        2.61      6.48 o 
 -10   2  10        9.11        0.53      7.32 o 
  -9   2  10        9.49        8.27      5.41 o 
  -8   2  10      191.86      231.61     20.59 o 
  -7   2  10       26.96       23.90      6.29 o 
  -6   2  10      460.33      440.17     36.94 o 
  -5   2  10       19.45       21.60      5.23 o 
  -4   2  10      256.34      240.94     20.85 o 
  -3   2  10      336.65      351.60     29.48 o 
  -2   2  10       46.83       38.06      5.57 o 
  -1   2  10       84.36      107.22     12.32 o 
   0   2  10       88.67      108.71     12.56 o 
   1   2  10      206.66      221.63     22.68 o 
   2   2  10        3.26       -5.10      5.10 o 
   3   2  10       17.41       10.09      4.52 o 
   4   2  10       45.65       27.60      9.16 o 
   5   2  10      150.42      173.87     18.86 o 
   6   2  10        0.47        1.46      4.16 o 
   7   2  10        2.81       -4.33      4.33 o 
   8   2  10        1.30        1.72      6.46 o 
   9   2  10        2.71       -4.25      6.33 o 
  10   2  10       20.24       17.28      9.72 o 
 -11   3  10        0.29       -1.61      5.49 o 
 -10   3  10       58.07       51.39      9.21 o 
  -9   3  10        0.16       -4.28      4.28 o 
  -8   3  10      100.40       88.71     13.59 o 
  -7   3  10       36.02       42.33      6.02 o 
  -6   3  10       28.63       20.62      4.63 o 
  -5   3  10        0.54       -2.12      3.25 o 
  -4   3  10        1.80       -0.52      4.20 o 
  -3   3  10        1.18       -3.82      3.82 o 
  -2   3  10      109.31      151.44     14.25 o 
  -1   3  10      188.33      199.59     20.76 o 
   0   3  10        0.66       -4.53      4.53 o 
   1   3  10        8.49        6.32      4.02 o 
   2   3  10        1.40       -2.89      4.26 o 
   3   3  10       34.30       34.06      6.51 o 
   4   3  10       62.78       58.40      8.33 o 
   5   3  10       91.58       94.40     11.67 o 
   6   3  10       15.24       -1.55      5.30 o 
   7   3  10       16.60        6.04      7.22 o 
   8   3  10        2.93       -8.92      8.92 o 
   9   3  10        2.29        5.19      9.06 o 
 -11   4  10        4.13       -5.11      6.70 o 
 -10   4  10       13.05        4.05      6.23 o 
  -9   4  10        0.07       -2.41      4.69 o 
  -8   4  10        1.26       -4.34      4.34 o 
  -7   4  10        0.07       -3.75      3.75 o 
  -6   4  10        3.72       -1.52      3.73 o 
  -5   4  10        0.59       -1.19      3.40 o 
  -4   4  10        4.42       -4.20      4.20 o 
  -3   4  10       26.53       17.91      4.41 o 
  -2   4  10      162.28      193.60     17.64 o 
  -1   4  10       34.65       34.25      9.21 o 
   0   4  10       94.06      102.89     15.21 o 
   1   4  10      280.04      284.97     28.56 o 
   2   4  10        7.74       -2.51      5.29 o 
   3   4  10      168.83      211.60     22.08 o 
   4   4  10        0.34       -2.82      5.35 o 
   5   4  10        0.80       -5.24      5.24 o 
   6   4  10        0.00       -5.04      5.48 o 
   7   4  10        0.94        4.94      6.64 o 
   8   4  10        1.09       -6.55      6.55 o 
   9   4  10        0.01       -9.90      9.90 o 
  -9   5  10        0.00       -3.53      7.82 o 
  -8   5  10        3.88       -0.06      5.55 o 
  -7   5  10        0.13       -0.45      4.89 o 
  -6   5  10        0.12       -5.46      5.46 o 
  -5   5  10        0.06       -1.83      4.70 o 
  -4   5  10       47.02       40.60      7.31 o 
  -3   5  10       56.76       63.85      7.91 o 
  -2   5  10        1.57       -3.66      3.66 o 
  -1   5  10       22.71        8.26      4.74 o 
   0   5  10       53.48       43.65     10.74 o 
   1   5  10      517.35      485.33     47.62 o 
   2   5  10      316.21      329.77     32.83 o 
   3   5  10       32.18       28.83      6.51 o 
   4   5  10       55.87       58.89     11.44 o 
   5   5  10       37.94       21.62      7.87 o 
   6   5  10       32.18       34.25      9.39 o 
   7   5  10        0.64        3.09      7.10 o 
   8   5  10       12.00       10.69      7.65 o 
  -8   6  10        0.07       -3.32      6.02 o 
  -7   6  10        0.28       -5.30      5.58 o 
  -6   6  10        1.62       -4.45      4.45 o 
  -5   6  10       86.24      121.64     18.85 o 
  -4   6  10        2.50        5.55      6.94 o 
  -3   6  10       11.25       13.57      4.89 o 
  -2   6  10       34.02       30.15      6.14 o 
  -1   6  10       50.01       43.43      7.04 o 
   0   6  10        4.97        4.39      4.95 o 
   1   6  10       40.93       35.29      7.06 o 
   2   6  10        2.50        0.17      4.93 o 
   3   6  10      133.97      165.83     24.45 o 
   4   6  10       23.37       24.17     12.19 o 
   5   6  10        0.21       -6.56      6.56 o 
   6   6  10        2.86       -6.34      6.34 o 
  -6   7  10        5.67        2.40      5.90 o 
  -5   7  10       10.93       24.47      8.96 o 
  -4   7  10       20.60        3.77      7.77 o 
  -3   7  10       54.31       64.47     10.59 o 
  -2   7  10       10.55        5.78      6.64 o 
  -1   7  10        8.75       -3.02      6.96 o 
   0   7  10        5.93       -0.10      6.51 o 
   1   7  10        8.38       -4.37      6.51 o 
   2   7  10        8.17       -1.32      6.42 o 
   3   7  10        8.40       -4.95      6.99 o 
   4   7  10        0.24       -6.95      6.95 o 
  -9   0  11       28.30       33.20     11.81 o 
  -7   0  11      173.54      250.01     44.17 o 
  -5   0  11      213.42      212.38     37.19 o 
  -3   0  11      135.95      130.21     25.38 o 
  -1   0  11        0.08       -3.35      7.50 o 
   1   0  11       11.46       15.70      5.39 o 
   3   0  11       19.12       19.69      6.00 o 
   5   0  11       27.47       17.58     12.89 o 
   7   0  11       12.83       13.65     10.22 o 
   9   0  11       77.38      145.94     31.05 o 
 -11   1  11        0.11       -8.26      8.26 o 
 -10   1  11       10.74       13.60      9.42 o 
  -9   1  11        9.46        9.55      8.99 o 
  -8   1  11       16.03       23.70     10.30 o 
  -7   1  11       44.03       32.24      8.77 o 
  -6   1  11      323.35      313.49     30.43 o 
  -5   1  11       95.42      120.98     13.61 o 
  -4   1  11      118.56      133.06     14.75 o 
  -3   1  11       38.66       43.88      5.77 o 
  -2   1  11        4.33       -2.98      2.98 o 
  -1   1  11      109.67       98.86     11.47 o 
   0   1  11      122.60      153.08     16.75 o 
   1   1  11       12.78       22.29      5.10 o 
   2   1  11        2.43       -0.73      4.25 o 
   3   1  11        0.00       -3.63      3.63 o 
   4   1  11        8.64       -2.24      4.77 o 
   5   1  11       14.34       10.11      5.64 o 
   6   1  11       21.26       19.81      5.80 o 
   7   1  11        0.86       -5.21      5.51 o 
   8   1  11       21.17       37.42      9.35 o 
   9   1  11        0.09       -9.50      9.50 o 
 -11   2  11        4.17        4.17     15.12 o 
 -10   2  11        4.23        7.55      6.35 o 
  -9   2  11        0.24        6.02      7.59 o 
  -8   2  11       15.96       14.09      7.44 o 
  -7   2  11       11.62        8.56      4.19 o 
  -6   2  11       37.22       37.73      7.75 o 
  -5   2  11      244.42      219.38     19.24 o 
  -4   2  11      151.60      183.45     16.87 o 
  -3   2  11      579.48      528.67     43.80 o 
  -2   2  11       40.18       26.45      5.71 o 
  -1   2  11      108.84      142.88     15.80 o 
   0   2  11        0.11        2.06      4.24 o 
   1   2  11       50.93       54.72      8.15 o 
   2   2  11       12.54       16.72      5.14 o 
   3   2  11        4.01        2.98      4.40 o 
   4   2  11       24.19       18.86      5.24 o 
   5   2  11       20.17       15.95      5.46 o 
   6   2  11        0.11        3.39      5.98 o 
   7   2  11        0.00       -3.43     10.40 o 
   8   2  11        7.16       12.93     10.69 o 
   9   2  11        8.52        3.99      8.70 o 
 -10   3  11       18.43       13.30      6.79 o 
  -9   3  11       10.98       -2.67      4.97 o 
  -8   3  11      163.48      225.86     20.59 o 
  -7   3  11        7.43        3.93      4.06 o 
  -6   3  11        7.76       -1.95      3.64 o 
  -5   3  11        0.75       -4.79      4.79 o 
  -4   3  11       15.06        5.31      7.13 o 
  -3   3  11        1.07        3.79      3.83 o 
  -2   3  11       26.36       31.05      5.35 o 
  -1   3  11       15.44        7.77      4.85 o 
   0   3  11       72.51       58.03      9.38 o 
   1   3  11       59.31       65.54      9.08 o 
   2   3  11       10.29       12.92      8.10 o 
   3   3  11        9.52       16.69      5.04 o 
   4   3  11      100.83      102.42     13.30 o 
   5   3  11       10.57        2.16      7.24 o 
   6   3  11      172.16      156.15     32.76 o 
   7   3  11        5.57        1.63      6.29 o 
   8   3  11        3.57       -6.98      8.54 o 
 -10   4  11        8.36        5.39     13.60 o 
  -9   4  11        0.67       -0.32      5.27 o 
  -8   4  11        1.50       -2.97      4.32 o 
  -7   4  11        0.47       -2.45      3.92 o 
  -6   4  11        2.45        0.18      4.09 o 
  -5   4  11       22.85       10.67      4.36 o 
  -4   4  11       13.61       11.82      5.43 o 
  -3   4  11       24.69       21.50      5.07 o 
  -2   4  11       68.11       76.56     11.21 o 
  -1   4  11        7.27        1.54      4.73 o 
   0   4  11       59.11       46.97      7.84 o 
   1   4  11       97.59       89.65     11.72 o 
   2   4  11      166.99      176.17     19.16 o 
   3   4  11      261.23      262.97     26.68 o 
   4   4  11      432.00      433.78     42.79 o 
   5   4  11       15.86       14.10      6.58 o 
   6   4  11      168.82      189.96     25.99 o 
   7   4  11       33.70       34.94     18.10 o 
   8   4  11        8.23        6.55      7.71 o 
  -8   5  11        0.00        6.78      5.53 o 
  -7   5  11        0.19        0.72      4.28 o 
  -6   5  11        2.24       -1.00      5.06 o 
  -5   5  11        0.31       -5.29      5.29 o 
  -4   5  11        1.98       -2.19      5.66 o 
  -3   5  11        0.52       -3.86      3.86 o 
  -2   5  11       11.24        5.55      4.45 o 
  -1   5  11        2.77       -4.27      4.27 o 
   0   5  11        0.16       -4.67      4.67 o 
   1   5  11        6.16       -0.28      5.03 o 
   2   5  11        0.04        1.62      6.03 o 
   3   5  11        1.51        1.40     10.60 o 
   4   5  11        0.00       -5.65      5.65 o 
   5   5  11        7.86       10.56     13.29 o 
   6   5  11        8.05        5.59      8.66 o 
  -7   6  11       11.74       10.00      6.50 o 
  -6   6  11       19.12       26.41      7.07 o 
  -5   6  11        1.34        6.56      7.63 o 
  -4   6  11        4.01       -1.01      5.71 o 
  -3   6  11       53.88       52.99      8.01 o 
  -2   6  11        5.34        7.32      4.76 o 
  -1   6  11       68.04       78.91      9.61 o 
   0   6  11        3.06       -0.20      7.06 o 
   1   6  11       24.20        9.79      6.03 o 
   2   6  11       10.23        6.16      5.69 o 
   3   6  11        0.82       -1.56      6.73 o 
   4   6  11        4.62        3.62      6.76 o 
   5   6  11        4.44       -4.53      7.78 o 
  -3   7  11       36.74       35.25     10.62 o 
  -2   7  11        3.66       -6.05      6.05 o 
  -1   7  11        4.19       -6.41      6.41 o 
   0   7  11        6.75        3.83      8.90 o 
   1   7  11       13.45        1.47     14.97 o 
 -10   0  12        0.13       -8.58      8.58 o 
  -8   0  12        0.29       -3.59      8.54 o 
  -6   0  12      117.42      162.06     30.93 o 
  -4   0  12       19.88       14.09      9.90 o 
  -2   0  12        0.05       -3.27      7.06 o 
   0   0  12        9.17        3.31      7.78 o 
   2   0  12       44.69       56.71     15.09 o 
   4   0  12       13.02        9.86      9.26 o 
   6   0  12       16.05       23.76      7.83 o 
   8   0  12      134.04      162.22     33.56 o 
 -10   1  12        5.33       41.11     12.97 o 
  -9   1  12       17.42       28.23     13.79 o 
  -8   1  12        6.92       11.15      7.10 o 
  -7   1  12       65.84       81.88     30.47 o 
  -6   1  12       28.59       20.26      7.09 o 
  -5   1  12      111.68      146.73     20.16 o 
  -4   1  12        0.13       -5.11      5.18 o 
  -3   1  12      218.32      245.59     30.91 o 
  -2   1  12       16.84       11.85      6.26 o 
  -1   1  12        0.92       -1.67      6.09 o 
   0   1  12       27.75       33.48      6.55 o 
   1   1  12      126.58      145.88     16.31 o 
   2   1  12        7.10        3.17      6.67 o 
   3   1  12        0.32        0.48      4.27 o 
   4   1  12       14.26        8.35      5.76 o 
   5   1  12       16.59       18.75      5.85 o 
   6   1  12        5.77        9.24      6.96 o 
   7   1  12        6.00       11.37      8.74 o 
   8   1  12       12.98       26.38     12.61 o 
 -10   2  12        0.47        5.63      6.79 o 
  -9   2  12        5.41        5.97      9.63 o 
  -8   2  12        0.00        0.10      5.28 o 
  -7   2  12        3.48       -2.50      7.61 o 
  -6   2  12       43.48       36.01     13.31 o 
  -5   2  12       58.49       84.58     19.85 o 
  -4   2  12       79.21       54.30     12.26 o 
  -3   2  12        7.99       11.48      4.10 o 
  -2   2  12       72.14       73.02     10.36 o 
  -1   2  12      299.95      273.03     27.49 o 
   0   2  12       62.17       62.83      9.08 o 
   1   2  12        2.96        2.62      4.43 o 
   2   2  12        0.31       -0.03      6.66 o 
   3   2  12        0.15       -0.47      4.37 o 
   4   2  12       67.67       81.26     10.71 o 
   5   2  12        3.66        5.08      5.31 o 
   6   2  12       66.62       59.96     18.10 o 
   7   2  12        0.00       -6.33      6.33 o 
   8   2  12        0.85        2.23      9.82 o 
  -9   3  12       29.57       29.68     12.89 o 
  -8   3  12       18.22        4.08      8.47 o 
  -7   3  12        8.59        0.15      4.38 o 
  -6   3  12       12.83        3.48      4.34 o 
  -5   3  12      106.32       98.63     10.50 o 
  -4   3  12       13.61        8.26      6.16 o 
  -3   3  12        0.23        1.13      4.03 o 
  -2   3  12       81.17       84.87      9.56 o 
  -1   3  12      143.37      168.24     18.80 o 
   0   3  12       84.75      102.85     12.66 o 
   1   3  12       90.29       89.68     11.85 o 
   2   3  12       62.19       51.04      9.78 o 
   3   3  12       41.07       44.66      8.04 o 
   4   3  12      128.67      183.54     20.07 o 
   5   3  12        3.04        3.96      6.47 o 
   6   3  12       82.05       70.43     13.18 o 
   7   3  12        2.67       -9.85     12.67 o 
  -8   4  12        2.74       -0.36      4.84 o 
  -7   4  12        1.81       -0.27      4.21 o 
  -6   4  12        1.96       -3.91      3.91 o 
  -5   4  12        1.69        5.61      3.89 o 
  -4   4  12       22.86       30.16      7.06 o 
  -3   4  12        4.15        3.96      4.25 o 
  -2   4  12        0.15       -3.06      4.38 o 
  -1   4  12       26.19       21.61      8.64 o 
   0   4  12       52.92       55.16      8.87 o 
   1   4  12       13.80       10.62      7.52 o 
   2   4  12        0.15       -4.64      4.64 o 
   3   4  12        0.32        1.34      4.97 o 
   4   4  12        0.06       -7.34     23.27 o 
   5   4  12        0.05       -1.75      6.99 o 
   6   4  12       40.56       24.74     10.16 o 
  -7   5  12       19.56       26.40      8.57 o 
  -6   5  12        0.66       -4.41      7.07 o 
  -5   5  12       14.96       14.32      5.59 o 
  -4   5  12        0.24       -5.28      5.28 o 
  -3   5  12       12.17       10.84      5.34 o 
  -2   5  12        2.02        0.04      4.43 o 
  -1   5  12       24.09       21.76      6.95 o 
   0   5  12        3.51       -2.24      5.02 o 
   1   5  12        7.13        2.11     10.32 o 
   2   5  12        0.21        5.33      5.32 o 
   3   5  12      185.03      206.49     22.27 o 
   4   5  12        5.46        0.16     11.11 o 
   5   5  12        2.72        0.93      8.22 o 
  -5   6  12        0.73       -4.69      6.52 o 
  -4   6  12        2.38        0.40      6.21 o 
  -3   6  12       13.04        8.74      5.26 o 
  -2   6  12        7.78       -2.92      4.92 o 
  -1   6  12        3.88       -1.79      5.33 o 
   0   6  12       51.66       77.96     11.05 o 
   1   6  12       11.53       -6.54      6.54 o 
   2   6  12       32.79       43.50      8.70 o 
  -9   0  13       21.38       54.67     16.00 o 
  -7   0  13      139.34      211.22     39.07 o 
  -5   0  13      238.89      289.08     51.40 o 
  -3   0  13       41.92       39.27     12.73 o 
  -1   0  13       28.94       27.46     11.57 o 
   1   0  13       71.64       45.69     13.33 o 
   3   0  13       49.81       66.72     16.80 o 
   5   0  13        2.79       17.08     10.93 o 
  -9   1  13        1.45       -0.04     10.00 o 
  -8   1  13        1.19        1.61      6.87 o 
  -7   1  13       68.75       97.39     15.42 o 
  -6   1  13       13.00        3.83      6.42 o 
  -5   1  13       51.16       49.51     12.37 o 
  -4   1  13       38.62       33.62     13.27 o 
  -3   1  13        0.89       -4.30      5.34 o 
  -2   1  13        2.44        0.21      6.59 o 
  -1   1  13       34.29       29.61      8.48 o 
   0   1  13       17.43        7.01      8.22 o 
   1   1  13       51.14       34.33      8.40 o 
   2   1  13       11.45       19.12      7.35 o 
   3   1  13       36.56       28.32      8.78 o 
   4   1  13        2.44       -2.66      5.18 o 
   5   1  13       14.39       11.62      6.15 o 
   6   1  13        1.99       -4.06     12.99 o 
   7   1  13        8.31       13.97     10.73 o 
  -9   2  13        9.30       20.93      8.14 o 
  -8   2  13        5.46       14.26      7.79 o 
  -7   2  13        0.62       -5.94      5.94 o 
  -6   2  13        6.41        4.39     11.03 o 
  -5   2  13        7.45        6.75      6.60 o 
  -4   2  13        6.57        0.29      6.28 o 
  -3   2  13      132.38      118.47     29.17 o 
  -2   2  13       17.74        5.80     10.58 o 
  -1   2  13      185.83      215.23     38.19 o 
   0   2  13       39.02       59.01      8.73 o 
   1   2  13       75.20       76.85     10.68 o 
   2   2  13        1.23       -0.77      5.95 o 
   3   2  13        0.12       -3.72      4.84 o 
   4   2  13        0.58        5.44      5.40 o 
   5   2  13        1.59       -6.28      6.28 o 
   6   2  13        4.37       13.80      9.40 o 
  -8   3  13       14.09       21.45      8.22 o 
  -7   3  13       45.63       54.85     11.17 o 
  -6   3  13        6.93        7.19      6.92 o 
  -5   3  13        0.00       -2.07      5.40 o 
  -4   3  13       39.00       22.43      7.01 o 
  -3   3  13        0.27       -3.18      4.39 o 
  -2   3  13       96.93      117.82     12.19 o 
  -1   3  13       10.78       11.67      5.71 o 
   0   3  13       18.86       24.27      7.84 o 
   1   3  13       87.08      108.26     13.42 o 
   2   3  13       12.23       14.98      5.67 o 
   3   3  13       35.34       33.35      7.27 o 
   4   3  13        9.13        4.52      5.86 o 
   5   3  13        0.63       -6.69      6.69 o 
   6   3  13       79.09       88.72     15.46 o 
  -7   4  13       17.53       14.67      5.70 o 
  -6   4  13        0.14       -0.66      4.65 o 
  -5   4  13        0.63       -0.31      5.37 o 
  -4   4  13        2.82        0.23      5.81 o 
  -3   4  13        1.19       -4.11      4.56 o 
  -2   4  13       20.81       16.83      5.46 o 
  -1   4  13        6.74       13.92      5.65 o 
   0   4  13       36.92       32.58      7.50 o 
   1   4  13        0.76        3.88      5.36 o 
   2   4  13       29.39       26.19      7.18 o 
   3   4  13       51.77       48.15      8.88 o 
   4   4  13       59.89       47.12     10.81 o 
   5   4  13       40.22       44.89     10.56 o 
  -5   5  13        1.50        7.77      5.56 o 
  -4   5  13        0.13       -5.83      5.83 o 
  -3   5  13        5.85        8.16      5.57 o 
  -2   5  13       21.02       25.10      6.57 o 
  -1   5  13        0.07       -3.73      5.06 o 
   0   5  13        0.08       -5.63      5.63 o 
   1   5  13       22.60       30.54      7.78 o 
   2   5  13       39.48       37.03     12.78 o 
   3   5  13        8.42        4.44      7.18 o 
  -8   0  14       29.01       43.02     14.25 o 
  -6   0  14       24.16       11.85     10.38 o 
  -4   0  14       46.18       52.16     15.05 o 
  -2   0  14        4.59       -9.26      9.26 o 
   0   0  14       18.93       -6.66     10.18 o 
   2   0  14       37.59       36.71     13.37 o 
   4   0  14        0.96       -4.11     10.78 o 
  -8   1  14        2.43        9.26      8.96 o 
  -7   1  14       11.25       13.16      8.22 o 
  -6   1  14        2.64       -1.72      6.97 o 
  -5   1  14       57.69       68.79     12.42 o 
  -4   1  14      138.76      185.13     25.01 o 
  -3   1  14       11.21        6.34      9.88 o 
  -2   1  14       67.73       77.55     13.39 o 
  -1   1  14       80.21       78.63     13.76 o 
   0   1  14        6.33       -6.51      6.51 o 
   1   1  14        0.00       -3.30      6.76 o 
   2   1  14        0.00        4.48     10.91 o 
   3   1  14       13.76       -6.61      6.98 o 
   4   1  14       12.83       10.53      7.62 o 
   5   1  14        4.01       12.28      8.17 o 
  -7   2  14        1.38        7.41     15.74 o 
  -6   2  14        1.21       -6.14      6.14 o 
  -5   2  14        9.62        3.63      6.81 o 
  -4   2  14       12.10       13.85      8.03 o 
  -3   2  14       34.17       16.90      7.78 o 
  -2   2  14        8.48        7.24      7.20 o 
  -1   2  14        1.97       -3.60      5.84 o 
   0   2  14       20.68        7.68      7.21 o 
   1   2  14       67.42       59.34     12.27 o 
   2   2  14       30.05       27.51      8.91 o 
   3   2  14        3.77        5.65      8.19 o 
   4   2  14        8.61        7.50      9.31 o 
   5   2  14        0.92       -6.76      7.08 o 
  -6   3  14        0.13        3.04      6.24 o 
  -5   3  14        0.00       -3.45      6.50 o 
  -4   3  14       11.96       12.39     10.54 o 
  -3   3  14        0.77        6.38      7.70 o 
  -2   3  14       59.37       69.01     12.74 o 
  -1   3  14        4.45        7.17      7.48 o 
   0   3  14       31.99       20.12      6.36 o 
   1   3  14       34.11       38.88      9.33 o 
   2   3  14       48.57       48.16     10.79 o 
   3   3  14        0.02       -5.38      5.38 o 
   4   3  14      119.14      151.95     22.47 o 
  -5   4  14        2.84        0.99      6.36 o 
  -4   4  14        0.02       -4.30      6.13 o 
  -3   4  14        0.00        5.33      5.02 o 
  -2   4  14        5.68        5.24      5.34 o 
  -1   4  14        1.20       -1.05      6.88 o 
   0   4  14        0.03       -5.67      5.67 o 
   1   4  14        1.39       -1.70      5.77 o 
   2   4  14        0.13       -5.56      5.56 o 
  -5   0  15      117.18      177.98     34.64 o 
  -3   0  15       62.40       75.14     19.67 o 
  -1   0  15       11.73        7.46     10.69 o 
   1   0  15        6.97        5.71      9.46 o 
   3   0  15       12.03       22.51     13.05 o 
  -6   1  15       28.66       59.80     37.03 o 
  -5   1  15        6.98       21.62     10.58 o 
  -4   1  15       35.30       28.37      9.12 o 
  -3   1  15        5.74       -2.64      8.98 o 
  -2   1  15        0.35        2.41      7.35 o 
  -1   1  15       11.00        6.14      7.25 o 
   0   1  15        3.35       -1.14      7.60 o 
   1   1  15        0.08       -3.47      7.87 o 
   2   1  15       17.39        9.98      8.48 o 
   3   1  15        0.88        1.06      9.32 o 
  -5   2  15        0.08       -6.88      6.88 o 
  -4   2  15        0.33        6.39      7.24 o 
  -3   2  15        0.31        3.47      7.72 o 
  -2   2  15        1.05       -7.04      7.04 o 
  -1   2  15        6.45        5.91      7.41 o 
   0   2  15        0.62        2.35      7.37 o 
   1   2  15       21.62        8.46     14.37 o 
   2   2  15        0.88       -3.40     11.81 o 
  -3   3  15        2.99       -0.26      6.89 o 
  -2   3  15       10.04       -1.39     18.94 o 
  -1   3  15        0.98       -2.28      8.07 o 
   0   3  15       20.14       32.16     10.22 o 
                                                 
